# Supplementary material for: Integrated Functional and scRNA-Seq Analyses Reveal Convergence of M-CSF– and GM-CSF–Derived Macrophages Following IL-27 Polarization
Source: Cells. 2026 Mar 16;15(6):528. doi: 10.3390/cells15060528 (PMC13025208; doi:10.3390/cells15060528)
Supplement: Supplementary file 1 [file cells-15-00528-s001.zip]

Archive with 15 entries (15 files):
- S.Table S1. for reagents.xlsx
- S.Table S10_RAG expresion level.xlsx
- S.Table S11 _population NCF1 adn SOD2.xlsx
- S.Table S12_Population of  RAB7B and  DYSF.xlsx
- S.Table S13 4 genes in 27M.ATGs.xlsx
- S.Table S14 ATG gene population.xlsx
- S.Table S2_scRAN cell number_final.xlsx
- S.Table S3.DEGs.xlsx
- S.Table S4. data base.xlsx
- S.Table S5. DEG x AntiHIV.xlsx
- S.Table S6. 71 adn 21 antiHIV_host factor genes.xlsx
- S.Table S8. population of  21_anti HIV Genes.xlsx
- S.table S9_ overlapped_RAGs_PAGs_ and ATGs.xlsx
- Supplemental fig for WB.pptx
- Supplementary Figures S1-S5.pdf
