# Supplementary material for: Integrated Functional and scRNA-Seq Analyses Reveal Convergence of M-CSF– and GM-CSF–Derived Macrophages Following IL-27 Polarization
Source: Cells. 2026 Mar 16;15(6):528. doi: 10.3390/cells15060528 (PMC13025208; doi:10.3390/cells15060528)
Supplement: Supplementary file 1 [file cells-15-00528-s001.zip › S.Table S1. for reagents.xlsx]

## Sheet: Sheet1
Table S1. Information of antibodies and Probes used in this study
	Cat#	Providers	Dilution factor
Antibody for FACS
Anti mouse Ig K compensation beads	51-90-9001229	BD Biosciences	N/A
Anti-rat Ig, Κ compensation beads	51-90-9001189	BD Biosciences	N/A
Negative compensation bead	51-90-9001291	BD Biosciences	N/A
CD16	347617	BD Biosciences	N/A
CD38	340676	BD Biosciences	N/A
CD32	156410	BioLegend	N/A
CD64	305010	BioLegend	N/A
CD86	374208	BioLegend	N/A
CD80	305222	BioLegend	N/A
CD163	333618	BioLegend	N/A
CD206	321110	BioLegend	N/A
CD209	330112	BioLegend	N/A
Antibody for WB
SOD2	13194	cell signaling	1:1000
SEPP1	ab155185	abcame	1:1000
CD16	ab227665	abcame	1:1000
CD32	ab155972	abcame	1:1000
CD64	ab134073	abcame	1:1000
RAB7B	ab193360	abcame	1:1000
DYSF (Dysferlin)	MA5-32524	ThermoFisher	1:1000
pSTAT1_Y701	7649S	Cell Signaling	1:1000
STAT1	9172S	Cell Signaling	1:1000
pSTAT3 (Y705)	9151S	Cell Signaling	1:1000
pSTAT3 (S727)	9134S	Cell Signaling	1:1000
STAT3	4904S	Cell Signaling	1:1000
pSTAT5	9351S	Cell Signaling	1:1000
STAT5	94205S	Cell Signaling	1:1000
CD38	51000	Cell Signaling	1:1000
CD209 (DC-SIGN)	13193	Cell Signaling	1:1000
NCF1/p47phox	134915	Cell Signaling	1:1000
SOD2	13194	cell signaling	1:1000
ß-Actin Antibody	A5316	Sigma	1:5000
qRT-PCR probes
RAB7B	Hs01088520-ml	Thermo Fisher	N/A
DYSF	Hs01002513-ml	Thermo Fisher	N/A
p47phox (NCF1)	HS00165362-ml	Thermo Fisher	N/A
SOD2	Hs00167309-m1	Thermo Fisher	N/A
GAPDH	Hs99999905_m1	Thermo Fisher	N/A
