# Supplementary material for: Integrated Functional and scRNA-Seq Analyses Reveal Convergence of M-CSF– and GM-CSF–Derived Macrophages Following IL-27 Polarization
Source: Cells. 2026 Mar 16;15(6):528. doi: 10.3390/cells15060528 (PMC13025208; doi:10.3390/cells15060528)
Supplement: Supplementary file 1 [file cells-15-00528-s001.zip › S.Table S10_RAG expresion level.xlsx]

## Sheet: Sheet1
Supplementary Table S10. Fold Changes in Gene expression in 27M2, 27M1 and M1 comparted to that in M2
	27M2 vs M2		27M1 vs M2		M1 vs M2
	Donor A	Donor B	Donor A	Donor B	Donor A	Donor B
Gene name	F.C. *	F.C	F.C.	F.C	F.C.	F.C
PID1	-5.31	-5.53	-9.43	-6.09	-7.67	-4.48
LRRK2	9.35	13.27	3.37	9.96	-1.05	1.21
MMP8	-4.97	-4.99	-4.55	-6.38	-1.1	1.39
SNCA	-3.85	-3.34	-3.73	-3.34	-1.35	1.06
GCH1	46.42	39.12	16.29	33.28	1.19	1.16
FPR2	7.9	11.53	3.93	9.2	-1.27	2.11
SOD2	16.19	15.18	5.73	22.06	-1.61	1.05
NCF1	15.95	13.43	11.19	26.09	1.69	1.98
SELENOP	-14.49	-29.54	-33.4	-37.48	-8.85	-2.6
*: Fold changes in the gene expression compared to M2
