# Supplementary material for: Integrated Functional and scRNA-Seq Analyses Reveal Convergence of M-CSF– and GM-CSF–Derived Macrophages Following IL-27 Polarization
Source: Cells. 2026 Mar 16;15(6):528. doi: 10.3390/cells15060528 (PMC13025208; doi:10.3390/cells15060528)
Supplement: Supplementary file 1 [file cells-15-00528-s001.zip › S.Table S11 _population NCF1 adn SOD2.xlsx]

## Sheet: Sheet1
Supplementary Tabel S11. Population of NCF1 and SOD2 expressing cells
		Donor A			Donor B
	Cell types	NCF(+)1	SOD(+)	NCF(+)SOD(+)	NCF(+)	SOD(+)	NCF(+)SOD(+)
	M-Mac	0.628	0.84	0.547	0.325	0.87	0.278
	27M-Mac	0.995	1	0.995	0.951	1	0.951
	GM-Mac	0.853	0.911	0.79	0.549	0.877	0.481
	27GM-Mac	0.988	0.989	0.978	0.972	0.999	0.971
		1: Percentage of total cells expressing gene of interest
