# Supplementary material for: Integrated Functional and scRNA-Seq Analyses Reveal Convergence of M-CSF– and GM-CSF–Derived Macrophages Following IL-27 Polarization
Source: Cells. 2026 Mar 16;15(6):528. doi: 10.3390/cells15060528 (PMC13025208; doi:10.3390/cells15060528)
Supplement: Supplementary file 1 [file cells-15-00528-s001.zip › S.Table S12_Population of RAB7B and DYSF.xlsx]

## Sheet: Sheet1
Supplementary Tabel S12. Population of RAB7B and DYSF expressing cells
		Donor A					Donor B
	Cell types	RAB7B+	Fold difference 2	DYSF+	Fold difference	RAB7B+/DYSF+	RAB7B + 1	Fold difference	DYSF+	Fold difference	RAB7B+/DYSF+
	M-Mac	48.6% 1	1	0.036	1	0.021	0.564	1	0.067	1	0.046
	27M-Mac	0.219	0.45	0.213	5.92	0.051	0.172	0.3	0.262	3.9	0.053
	GM-Mac	0.322	0.66	0.111	3.05	0.043	0.418	0.74	0.09	1.34	0.04
	27GM-Mac	0.184	0.37	0.19	5.28	0.04	0.143	0.25	0.331	4.94	0.048
	1: A percentage of cell expressing the gene of interst
	2: Fold change compared to % in M-Mac
