# Supplementary material for: Integrated Functional and scRNA-Seq Analyses Reveal Convergence of M-CSF– and GM-CSF–Derived Macrophages Following IL-27 Polarization
Source: Cells. 2026 Mar 16;15(6):528. doi: 10.3390/cells15060528 (PMC13025208; doi:10.3390/cells15060528)
Supplement: Supplementary file 1 [file cells-15-00528-s001.zip › S.Table S13 4 genes in 27M.ATGs.xlsx]

## Sheet: Sheet1
Supplementary Table 13 Fold changes in the expression of ATG_DEGs compared to M_Mac
	27M .ATGs		27GM.ATGs
	Donor A	Donor B	Donor A	Donor B
Gene name	F.C. 1	F.C	F.C.	F.C
ARNTL2	3.4645	3.96701
SLC7A11	9.80602	3.92504
SESN3	-3.25808	-3.12035
NFE2L3	5.02523	3.91768
NLRC5			3.2215	3.50705
EPHB2			-3.01228	-3.27015
SLC1A2			10.4841	2.48306
1: fold change in gene expression compared to M-Mac.
