# Supplementary material for: Integrated Functional and scRNA-Seq Analyses Reveal Convergence of M-CSF– and GM-CSF–Derived Macrophages Following IL-27 Polarization
Source: Cells. 2026 Mar 16;15(6):528. doi: 10.3390/cells15060528 (PMC13025208; doi:10.3390/cells15060528)
Supplement: Supplementary file 1 [file cells-15-00528-s001.zip › S.Table S14 ATG gene population.xlsx]

## Sheet: Sheet1
Supplementary Table S14. Population of cell expressing gene of interest
Donor A	ARNTL2	F.D.2	EPHB2	F.D.	NFE2L3	F.D.	NLRC5	F.D.	SESN3	F.D.	SLC1A2	F.D.	SLC7A11	F.D.
M-Mac	6.5% 1	1	0.093	1	0.207	1	0.103	1	0.181	1	0.041	1	0.02	1
27M-Mac	0.305	4.69231	0.058	0.623656	0.72	3.47826	0.358	3.47573	0.078	0.430939	0.229	5.58537	0.292	14.6
GM-Mac	0.116	1.78462	0.071	0.763441	0.305	1.47343	0.212	2.05825	0.216	1.19337	0.197	4.80488	0.022	1.1
27GM-Mac	0.097	1.49231	0.03	0.322581	0.358	1.72947	0.299	2.90291	0.058	0.320442	0.336	8.19512	0.09	4.5
Donor B	ARNTL2	F.D.	EPHB2	F.D.	NFE2L3	F.D.	NLRC5	F.D.	SESN3	F.D.	SLC1A2	F.D.	SLC7A11	F.D.
M-Mac	0.08	1	0.114	1	0.23	1	0.116	1	0.124	1	0.012	1	0.057	1
27M-Mac	0.207	2.5875	0.063	0.552632	0.501	2.17826	0.248	2.13793	0.033	0.266129	0.031	2.58333	0.212	3.7193
GM-Mac	0.104	2.5875	0.087	0.763158	0.287	1.24783	0.149	1.28448	0.159	1.28226	0.069	5.75	0.063	1.10526
27GM-Mac	0.187	2.5875	0.029	0.254386	0.603	2.62174	0.357	3.07759	0.046	0.370968	0.155	12.9167	0.174	3.05263
