# Supplementary material for: Integrated Functional and scRNA-Seq Analyses Reveal Convergence of M-CSF– and GM-CSF–Derived Macrophages Following IL-27 Polarization
Source: Cells. 2026 Mar 16;15(6):528. doi: 10.3390/cells15060528 (PMC13025208; doi:10.3390/cells15060528)
Supplement: Supplementary file 1 [file cells-15-00528-s001.zip › S.Table S2_scRAN cell number_final.xlsx]

## Sheet: Sheet1
Supplementary Table S2 cellnumber under scRAN seq analysis after QC
	Cell numbers 1
cell types	Donor A	Donor B
M2	3676	3808
27M2	2429	5297
M1	1470	3526
27M1	3608	4796
All samples	11183	17427
1: cell number of each sample used in scRNA data analsyis after QC
