# Supplementary material for: Integrated Functional and scRNA-Seq Analyses Reveal Convergence of M-CSF– and GM-CSF–Derived Macrophages Following IL-27 Polarization
Source: Cells. 2026 Mar 16;15(6):528. doi: 10.3390/cells15060528 (PMC13025208; doi:10.3390/cells15060528)
Supplement: Supplementary file 1 [file cells-15-00528-s001.zip › S.Table S3.DEGs.xlsx]

## Sheet: Sheet1
Supplementarly Table S3. DEG Gene names
313 genes 27M vs M			25 genes GMvsM			248 genes 27GMvsM			GMvs27M			27GMvsGM			27GMvs 27M
Down			Down			Down			Down			Down			Down
Name	Description		Name	Description		Name	Description		Name	Description		Name	Description		Name	Description
AC005280.2	None		COL6A1	collagen type VI alpha 1 chain		CD180	CD180 molecule		AC079630.1	None		ANLN	anillin, actin binding protein		CCL8	C-C motif chemokine ligand 8
AC008945.1	None		COL6A2	collagen type VI alpha 2 chain		MMP2	matrix metallopeptidase 2		ADAMDEC1	ADAM like decysin 1		ASPM	assembly factor for spindle microtubules		COL6A1	collagen type VI alpha 1 chain
ADRA2B	adrenoceptor alpha 2B		CTSK	cathepsin K		FARP1	FERM, ARH/RhoGEF and pleckstrin domain protein 1		AIM2	absent in melanoma 2		BIRC5	baculoviral IAP repeat containing 5		COL6A2	collagen type VI alpha 2 chain
ADRB2	adrenoceptor beta 2		CXADR	CXADR cell adhesion molecule		LTBP2	latent transforming growth factor beta binding protein 2		AL035681.1	None		CCNA2	cyclin A2		CTSK	cathepsin K
ALOX5AP	arachidonate 5-lipoxygenase activating protein		FABP4	fatty acid binding protein 4		TNFRSF18	TNF receptor superfamily member 18		AL591468.1	None		CCNB1	cyclin B1		CXCL9	C-X-C motif chemokine ligand 9
ANLN	anillin, actin binding protein		NMRK2	nicotinamide riboside kinase 2		RNASE1	ribonuclease A family member 1, pancreatic		AL596330.1	None		CD180	CD180 molecule		MARCKS	myristoylated alanine rich protein kinase C substrate
APOC1	apolipoprotein C1		PID1	phosphotyrosine interaction domain containing 1		OTOA	otoancorin		ANKRD22	ankyrin repeat domain 22		CDC20	cell division cycle 20		MMP2	matrix metallopeptidase 2
ASPM	assembly factor for spindle microtubules		RNASE1	ribonuclease A family member 1, pancreatic		MKI67	marker of proliferation Ki-67		APOBEC3A	apolipoprotein B mRNA editing enzyme catalytic subunit 3A		CDK1	cyclin dependent kinase 1		RGL1	ral guanine nucleotide dissociation stimulator like 1
BIRC5	baculoviral IAP repeat containing 5		SDS	serine dehydratase		CSPG4	chondroitin sulfate proteoglycan 4		APOL1	apolipoprotein L1		CDKN3	cyclin dependent kinase inhibitor 3		TNC	tenascin C
CAMP	cathelicidin antimicrobial peptide		SPON2	spondin 2		CD163	CD163 molecule		APOL3	apolipoprotein L3		CENPA	centromere protein A		UP
CCDC152	coiled-coil domain containing 152		TNC	tenascin C		ANXA6	annexin A6		APOL4	apolipoprotein L4		CENPF	centromere protein F		ALOX5	arachidonate 5-lipoxygenase
CCNA2	cyclin A2		UP			TPX2	TPX2 microtubule nucleation factor		APOL6	apolipoprotein L6		CENPK	centromere protein K		ALOX5AP	arachidonate 5-lipoxygenase activating protein
CCNB1	cyclin B1		ALDH1A2	aldehyde dehydrogenase 1 family member A2		HIST1H1B	H1.5 linker histone, cluster member		ARNTL2	basic helix-loop-helix ARNT like 2		CENPM	centromere protein M		CCL22	C-C motif chemokine ligand 22
CD180	CD180 molecule		ALOX5	arachidonate 5-lipoxygenase		COL6A2	collagen type VI alpha 2 chain		ASCL2	achaete-scute family bHLH transcription factor 2		CEP55	centrosomal protein 55		COL22A1	collagen type XXII alpha 1 chain
CD52	CD52 molecule		ALOX5AP	arachidonate 5-lipoxygenase activating protein		FNBP1L	formin binding protein 1 like		ASPHD2	aspartate beta-hydroxylase domain containing 2		DLGAP5	DLG associated protein 5		ENHO	energy homeostasis associated
CD9	CD9 molecule		CES1	carboxylesterase 1		EEPD1	endonuclease/exonuclease/phosphatase family domain containing 1		ASS1	argininosuccinate synthase 1		DNASE2B	deoxyribonuclease 2 beta		GZMB	granzyme B
CDC20	cell division cycle 20		COL22A1	collagen type XXII alpha 1 chain		SIGLEC15	sialic acid binding Ig like lectin 15		BATF2	basic leucine zipper ATF-like transcription factor 2		EEPD1	endonuclease/exonuclease/phosphatase family domain containing 1		MCEMP1	mast cell expressed membrane protein 1
CDK1	cyclin dependent kinase 1		ENHO	energy homeostasis associated		TNC	tenascin C		BATF3	basic leucine zipper ATF-like transcription factor 3		GINS2	GINS complex subunit 2		MRC1	mannose receptor C-type 1
CDKN3	cyclin dependent kinase inhibitor 3		LINC02345	long intergenic non-protein coding RNA 2345		RAMP1	receptor activity modifying protein 1		BCL2L11	BCL2 like 11		GNG2	G protein subunit gamma 2		NES	nestin
CDR2	cerebellar degeneration related protein 2		MCEMP1	mast cell expressed membrane protein 1		TUBB2A	tubulin beta 2A class IIa		BIRC3	baculoviral IAP repeat containing 3		GPR34	G protein-coupled receptor 34		TACSTD2	tumor associated calcium signal transducer 2
CENPF	centromere protein F		MT1G	metallothionein 1G		MTSS1	MTSS I-BAR domain containing 1		BTN2A2	butyrophilin subfamily 2 member A2		GTSE1	G2 and S-phase expressed 1
CENPK	centromere protein K		MT1H	metallothionein 1H		MARCKS	myristoylated alanine rich protein kinase C substrate		C1QB	complement C1q B chain		HELLS	helicase, lymphoid specific
CENPM	centromere protein M		OR6N1	olfactory receptor family 6 subfamily N member 1		ASPM	assembly factor for spindle microtubules		C1R	complement C1r		HIST1H1B	H1.5 linker histone, cluster member
CYTL1	cytokine like 1		S100A8	S100 calcium binding protein A8		FPR3	formyl peptide receptor 3		C1S	complement C1s		HIST1H3B	H3 clustered histone 2
DEXI	Dexi homolog		SLC1A2	solute carrier family 1 member 2		F13A1	coagulation factor XIII A chain		C2	complement C2		HIST1H3C	H3 clustered histone 3
DLGAP5	DLG associated protein 5		TACSTD2	tumor associated calcium signal transducer 2		ME3	malic enzyme 3		C5orf56	colitis associated IRF1 antisense regulator of intestinal homeostasis		HMMR	hyaluronan mediated motility receptor
DNASE2B	deoxyribonuclease 2 beta					CXADR	CXADR cell adhesion molecule		CALHM6	calcium homeostasis modulator family member 6		HPGDS	hematopoietic prostaglandin D synthase
EEPD1	endonuclease/exonuclease/phosphatase family domain containing 1					TPM2	tropomyosin 2		CCL5	C-C motif chemokine ligand 5		IQGAP3	IQ motif containing GTPase activating protein 3
EMC9	ER membrane protein complex subunit 9					MMP8	matrix metallopeptidase 8		CCL8	C-C motif chemokine ligand 8		KIFC1	kinesin family member C1
F13A1	coagulation factor XIII A chain					AK5	adenylate kinase 5		CD274	CD274 molecule		LTC4S	leukotriene C4 synthase
FABP3	fatty acid binding protein 3					ITGA3	integrin subunit alpha 3		CD38	CD38 molecule		LYPD1	LY6/PLAUR domain containing 1
FABP4	fatty acid binding protein 4					FABP4	fatty acid binding protein 4		CD40	CD40 molecule		MKI67	marker of proliferation Ki-67
FABP5	fatty acid binding protein 5					PCLAF	PCNA clamp associated factor		CD74	CD74 molecule		MMD	monocyte to macrophage differentiation associated
FRMD4A	FERM domain containing 4A					IL10	interleukin 10		CFB	complement factor B		MMP8	matrix metallopeptidase 8
GAL	galanin and GMAP prepropeptide					GPR183	G protein-coupled receptor 183		CIITA	class II major histocompatibility complex transactivator		MYBL2	MYB proto-oncogene like 2
GAPLINC	gastric adenocarcinoma associated, positive CD44 regulator, long intergenic non-coding RNA					MPEG1	macrophage expressed 1		CLEC10A	C-type lectin domain containing 10A		NT5DC2	5'-nucleotidase domain containing 2
GATM	glycine amidinotransferase					ANLN	anillin, actin binding protein		CLEC4E	C-type lectin domain family 4 member E		NUSAP1	nucleolar and spindle associated protein 1
GINS2	GINS complex subunit 2					BIRC5	baculoviral IAP repeat containing 5		CLEC6A	C-type lectin domain containing 6A		OR6N1	olfactory receptor family 6 subfamily N member 1
GLIPR1	GLI pathogenesis related 1					PLK1	polo like kinase 1		CMPK2	cytidine/uridine monophosphate kinase 2		PCLAF	PCNA clamp associated factor
GNG2	G protein subunit gamma 2					UBE2C	ubiquitin conjugating enzyme E2 C		CR1L	complement C3b/C4b receptor 1 like		PLK1	polo like kinase 1
GPR183	G protein-coupled receptor 183					CCN3	cellular communication network factor 3		CRISPLD2	cysteine rich secretory protein LCCL domain containing 2		PRC1	protein regulator of cytokinesis 1
GPR34	G protein-coupled receptor 34					TNFRSF9	TNF receptor superfamily member 9		CXCL1	C-X-C motif chemokine ligand 1		RGS18	regulator of G protein signaling 18
GSG1	germ cell associated 1					NCK2	NCK adaptor protein 2		CXCL10	C-X-C motif chemokine ligand 10		RGS2	regulator of G protein signaling 2
GTSE1	G2 and S-phase expressed 1					LTC4S	leukotriene C4 synthase		CXCL11	C-X-C motif chemokine ligand 11		RNASE1	ribonuclease A family member 1, pancreatic
HAMP	hepcidin antimicrobial peptide					ZFP36L1	ZFP36 ring finger protein like 1		CXCL3	C-X-C motif chemokine ligand 3		RNASE2	ribonuclease A family member 2
HPGDS	hematopoietic prostaglandin D synthase					CTSK	cathepsin K		CXCL8	C-X-C motif chemokine ligand 8		RRM2	ribonucleotide reductase regulatory subunit M2
HTRA1	HtrA serine peptidase 1					COL6A1	collagen type VI alpha 1 chain		CXCL9	C-X-C motif chemokine ligand 9		SELENOP	selenoprotein P
IL10	interleukin 10					PRC1	protein regulator of cytokinesis 1		DDX58	RNA sensor RIG-I		SESN3	sestrin 3
INKA1	inka box actin regulator 1					STAB1	stabilin 1		DDX60	DExD/H-box helicase 60		SORL1	sortilin related receptor 1
IQGAP3	IQ motif containing GTPase activating protein 3					CDK1	cyclin dependent kinase 1		DESI1	desumoylating isopeptidase 1		SPATA12	spermatogenesis associated 12
ISYNA1	inositol-3-phosphate synthase 1					VSIG4	V-set and immunoglobulin domain containing 4		DTX3L	deltex E3 ubiquitin ligase 3L		SPC25	SPC25 component of NDC80 kinetochore complex
KRT79	keratin 79					TYMS	thymidylate synthetase		EPSTI1	epithelial stromal interaction 1		STAB1	stabilin 1
LTC4S	leukotriene C4 synthase					HAMP	hepcidin antimicrobial peptide		EREG	epiregulin		STMN1	stathmin 1
LYPD1	LY6/PLAUR domain containing 1					SCIN	scinderin		ETV7	ETS variant transcription factor 7		THBD	thrombomodulin
MARCO	macrophage receptor with collagenous structure					SNCA	synuclein alpha		EXOC3L1	exocyst complex component 3 like 1		TIMP3	TIMP metallopeptidase inhibitor 3
ME3	malic enzyme 3					CEP55	centrosomal protein 55		FPR2	formyl peptide receptor 2		TMEM37	transmembrane protein 37
MEIKIN	meiotic kinetochore factor					PTX3	pentraxin 3		GBP1	guanylate binding protein 1		TOP2A	DNA topoisomerase II alpha
MKI67	marker of proliferation Ki-67					GNG2	G protein subunit gamma 2		GBP2	guanylate binding protein 2		TPX2	TPX2 microtubule nucleation factor
MMD	monocyte to macrophage differentiation associated					CDC20	cell division cycle 20		GBP3	guanylate binding protein 3		TUBB2A	tubulin beta 2A class IIa
MMP8	matrix metallopeptidase 8					FCN1	ficolin 1		GBP4	guanylate binding protein 4		TYMS	thymidylate synthetase
MS4A4A	membrane spanning 4-domains A4A					PMP22	peripheral myelin protein 22		GBP5	guanylate binding protein 5		UBE2C	ubiquitin conjugating enzyme E2 C
MYBL2	MYB proto-oncogene like 2					CCDC152	coiled-coil domain containing 152		GCH1	GTP cyclohydrolase 1		VCAN	versican
NCAPH	non-SMC condensin I complex subunit H					RRM2	ribonucleotide reductase regulatory subunit M2		GK	glycerol kinase		UP
NMB	neuromedin B					CRYBB1	crystallin beta B1		GP1BA	glycoprotein Ib platelet subunit alpha		AC079630.1	None
NMRK2	nicotinamide riboside kinase 2					TOP2A	DNA topoisomerase II alpha		GPR174	G protein-coupled receptor 174		AIM2	absent in melanoma 2
NRGN	neurogranin					PID1	phosphotyrosine interaction domain containing 1		GRIN3A	glutamate ionotropic receptor NMDA type subunit 3A		AL591468.1	None
NT5DC2	5'-nucleotidase domain containing 2					FRMD4A	FERM domain containing 4A		GUCY1B1	guanylate cyclase 1 soluble subunit beta 1		ANKRD22	ankyrin repeat domain 22
NUSAP1	nucleolar and spindle associated protein 1					RAB7B	RAB7B, member RAS oncogene family		HAPLN3	hyaluronan and proteoglycan link protein 3		APOBEC3A	apolipoprotein B mRNA editing enzyme catalytic subunit 3A
OLFML2B	olfactomedin like 2B					EPHB2	EPH receptor B2		HCAR2	hydroxycarboxylic acid receptor 2		APOL1	apolipoprotein L1
OTOA	otoancorin					GATM	glycine amidinotransferase		HCAR3	hydroxycarboxylic acid receptor 3		APOL3	apolipoprotein L3
PCED1B-AS1	PCED1B antisense RNA 1					NT5DC2	5'-nucleotidase domain containing 2		HLA-DOA	major histocompatibility complex, class II, DO alpha		APOL4	apolipoprotein L4
PCLAF	PCNA clamp associated factor					AC100801.1	None		HLA-DPA1	major histocompatibility complex, class II, DP alpha 1		APOL6	apolipoprotein L6
PID1	phosphotyrosine interaction domain containing 1					AC008945.1	None		HLA-DPB1	major histocompatibility complex, class II, DP beta 1		ASCL2	achaete-scute family bHLH transcription factor 2
PIMREG	PICALM interacting mitotic regulator					SELENOP	selenoprotein P		HLA-DQA1	major histocompatibility complex, class II, DQ alpha 1		ASPHD2	aspartate beta-hydroxylase domain containing 2
PLA2G15	phospholipase A2 group XV					MYBL2	MYB proto-oncogene like 2		HLA-DQA2	major histocompatibility complex, class II, DQ alpha 2		BATF2	basic leucine zipper ATF-like transcription factor 2
PLK1	polo like kinase 1					HTRA1	HtrA serine peptidase 1		HLA-DQB1	major histocompatibility complex, class II, DQ beta 1		C1QB	complement C1q B chain
PLTP	phospholipid transfer protein					TNFRSF11A	TNF receptor superfamily member 11a		HLA-DQB2	major histocompatibility complex, class II, DQ beta 2		C1S	complement C1s
PON2	paraoxonase 2					TMEM37	transmembrane protein 37		HLA-DRA	major histocompatibility complex, class II, DR alpha		C2	complement C2
PRC1	protein regulator of cytokinesis 1					COLEC12	collectin subfamily member 12		HLA-DRB1	major histocompatibility complex, class II, DR beta 1		C5orf56	colitis associated IRF1 antisense regulator of intestinal homeostasis
QPRT	quinolinate phosphoribosyltransferase					MEGF6	multiple EGF like domains 6		HLX	H2.0 like homeobox		CALHM6	calcium homeostasis modulator family member 6
RAB7B	RAB7B, member RAS oncogene family					GINS2	GINS complex subunit 2		HS3ST3B1	heparan sulfate-glucosamine 3-sulfotransferase 3B1		CCL8	C-C motif chemokine ligand 8
RAMP1	receptor activity modifying protein 1					STMN1	stathmin 1		ICAM1	intercellular adhesion molecule 1		CD274	CD274 molecule
RGS1	regulator of G protein signaling 1					CENPF	centromere protein F		IDO1	indoleamine 2,3-dioxygenase 1		CD38	CD38 molecule
RGS18	regulator of G protein signaling 18					NMRK2	nicotinamide riboside kinase 2		IFI27	interferon alpha inducible protein 27		CD40	CD40 molecule
RNASE1	ribonuclease A family member 1, pancreatic					RGS1	regulator of G protein signaling 1		IFI35	interferon induced protein 35		CD74	CD74 molecule
RNASE2	ribonuclease A family member 2					LYPD1	LY6/PLAUR domain containing 1		IFI44L	interferon induced protein 44 like		CFB	complement factor B
RNASE6	ribonuclease A family member 6					OLFML2B	olfactomedin like 2B		IFIH1	interferon induced with helicase C domain 1		CIITA	class II major histocompatibility complex transactivator
RRM2	ribonucleotide reductase regulatory subunit M2					MMP9	matrix metallopeptidase 9		IFIT2	interferon induced protein with tetratricopeptide repeats 2		CLEC10A	C-type lectin domain containing 10A
S100A4	S100 calcium binding protein A4					THBD	thrombomodulin		IFIT3	interferon induced protein with tetratricopeptide repeats 3		CLEC6A	C-type lectin domain containing 6A
SELENOP	selenoprotein P					UP			IFIT5	interferon induced protein with tetratricopeptide repeats 5		CMPK2	cytidine/uridine monophosphate kinase 2
SESN3	sestrin 3					MT1G	metallothionein 1G		IFITM1	interferon induced transmembrane protein 1		CR1L	complement C3b/C4b receptor 1 like
SHCBP1	SHC binding and spindle associated 1					IFI35	interferon induced protein 35		IFITM3	interferon induced transmembrane protein 3		CXCL10	C-X-C motif chemokine ligand 10
SLAMF9	SLAM family member 9					CXCL10	C-X-C motif chemokine ligand 10		IL12RB1	interleukin 12 receptor subunit beta 1		CXCL9	C-X-C motif chemokine ligand 9
SLC45A3	solute carrier family 45 member 3					TMEM130	transmembrane protein 130		IL15	interleukin 15		EPSTI1	epithelial stromal interaction 1
SNCA	synuclein alpha					TBX21	T-box transcription factor 21		IL15RA	interleukin 15 receptor subunit alpha		ETV7	ETS variant transcription factor 7
SRGAP3	SLIT-ROBO Rho GTPase activating protein 3					RRAD	RRAD, Ras related glycolysis inhibitor and calcium channel regulator		IL18BP	interleukin 18 binding protein		FAM124A	family with sequence similarity 124 member A
STAB1	stabilin 1					TNFAIP6	TNF alpha induced protein 6		IL27	interleukin 27		FBXO6	F-box protein 6
STMN1	stathmin 1					FGL2	fibrinogen like 2		IL31RA	interleukin 31 receptor A		FCGR1A	Fc gamma receptor Ia
TESC	tescalcin					GBP3	guanylate binding protein 3		IL32	interleukin 32		FCGR1B	Fc gamma receptor Ib, pseudogene
THBD	thrombomodulin					IDO1	indoleamine 2,3-dioxygenase 1		IRF1	interferon regulatory factor 1		FPR2	formyl peptide receptor 2
TIMP3	TIMP metallopeptidase inhibitor 3					C1S	complement C1s		IRF7	interferon regulatory factor 7		FST	follistatin
TK1	thymidine kinase 1					PITX1	paired like homeodomain 1		ISG20	interferon stimulated exonuclease gene 20		GBP1	guanylate binding protein 1
TM4SF19	transmembrane 4 L six family member 19					C1RL	complement C1r subcomponent like		ITGB7	integrin subunit beta 7		GBP2	guanylate binding protein 2
TMC8	transmembrane channel like 8					EPS8L2	EPS8 signaling adaptor L2		JAK2	Janus kinase 2		GBP3	guanylate binding protein 3
TMEM114	transmembrane protein 114					AL353807.5	None		LAG3	lymphocyte activating 3		GBP4	guanylate binding protein 4
TMEM37	transmembrane protein 37					RSAD2	radical S-adenosyl methionine domain containing 2		LAP3	leucine aminopeptidase 3		GBP5	guanylate binding protein 5
TNFRSF11A	TNF receptor superfamily member 11a					C1QC	complement C1q C chain		LGALS3BP	galectin 3 binding protein		GCH1	GTP cyclohydrolase 1
TOP2A	DNA topoisomerase II alpha					TNF	tumor necrosis factor		LIMK2	LIM domain kinase 2		GK	glycerol kinase
TPM2	tropomyosin 2					MX1	MX dynamin like GTPase 1		LINC02384	long intergenic non-protein coding RNA 2384		GPBAR1	G protein-coupled bile acid receptor 1
TPX2	TPX2 microtubule nucleation factor					FAM124A	family with sequence similarity 124 member A		LRRK2	leucine rich repeat kinase 2		HAPLN3	hyaluronan and proteoglycan link protein 3
TSPAN15	tetraspanin 15					SOD2	superoxide dismutase 2		LYPD5	LY6/PLAUR domain containing 5		HCAR2	hydroxycarboxylic acid receptor 2
TUBB2A	tubulin beta 2A class IIa					HLA-DPA1	major histocompatibility complex, class II, DP alpha 1		MAP3K7CL	MAP3K7 C-terminal like		HCAR3	hydroxycarboxylic acid receptor 3
TUBB3	tubulin beta 3 class III					HLA-DRB1	major histocompatibility complex, class II, DR beta 1		MCOLN2	mucolipin TRP cation channel 2		HLA-DOA	major histocompatibility complex, class II, DO alpha
TYMS	thymidylate synthetase					BATF2	basic leucine zipper ATF-like transcription factor 2		MEFV	MEFV innate immunity regulator, pyrin		HLA-DPA1	major histocompatibility complex, class II, DP alpha 1
UBE2C	ubiquitin conjugating enzyme E2 C					SLC51B	SLC51 subunit beta		MIR3945HG	MIR3945 host gene		HLA-DPB1	major histocompatibility complex, class II, DP beta 1
WWTR1	WW domain containing transcription regulator 1					FST	follistatin		MMP25	matrix metallopeptidase 25		HLA-DQA1	major histocompatibility complex, class II, DQ alpha 1
UP						IRF1	interferon regulatory factor 1		MMP25-AS1	MMP25 antisense RNA 1		HLA-DQA2	major histocompatibility complex, class II, DQ alpha 2
AC079630.1	None					HLA-DRB5	major histocompatibility complex, class II, DR beta 5		MT1G	metallothionein 1G		HLA-DQB1	major histocompatibility complex, class II, DQ beta 1
AIM2	absent in melanoma 2					FAM20A	FAM20A golgi associated secretory pathway pseudokinase		MT1M	metallothionein 1M		HLA-DQB2	major histocompatibility complex, class II, DQ beta 2
AL035681.1	None					IL32	interleukin 32		MX1	MX dynamin like GTPase 1		HLA-DRA	major histocompatibility complex, class II, DR alpha
AL591468.1	None					PLAAT4	phospholipase A and acyltransferase 4		NAMPT	nicotinamide phosphoribosyltransferase		HLA-DRB1	major histocompatibility complex, class II, DR beta 1
AL596330.1	None					USP30-AS1	USP30 antisense RNA 1		NCF1	neutrophil cytosolic factor 1		HLA-DRB5	major histocompatibility complex, class II, DR beta 5
ANKRD22	ankyrin repeat domain 22					SLC1A2	solute carrier family 1 member 2		NFE2L3	NFE2 like bZIP transcription factor 3		HSD11B1	hydroxysteroid 11-beta dehydrogenase 1
APOBEC3A	apolipoprotein B mRNA editing enzyme catalytic subunit 3A					METTL7B	thiol methyltransferase 1B		NFIX	nuclear factor I X		IDO1	indoleamine 2,3-dioxygenase 1
APOL1	apolipoprotein L1					SSPN	sarcospan		NUB1	negative regulator of ubiquitin like proteins 1		IFI27	interferon alpha inducible protein 27
APOL3	apolipoprotein L3					ANKRD22	ankyrin repeat domain 22		NUPR1	nuclear protein 1, transcriptional regulator		IFI35	interferon induced protein 35
APOL4	apolipoprotein L4					JAK3	Janus kinase 3		OAS2	2'-5'-oligoadenylate synthetase 2		IFI44L	interferon induced protein 44 like
APOL6	apolipoprotein L6					WARS	tryptophanyl-tRNA synthetase 1		P2RY14	purinergic receptor P2Y14		IFIT2	interferon induced protein with tetratricopeptide repeats 2
ARNTL2	basic helix-loop-helix ARNT like 2					LGALS3BP	galectin 3 binding protein		PALM2-AKAP2	PALM2 and AKAP2 fusion		IFIT3	interferon induced protein with tetratricopeptide repeats 3
ASCL2	achaete-scute family bHLH transcription factor 2					HLA-DOA	major histocompatibility complex, class II, DO alpha		PARP14	poly(ADP-ribose) polymerase family member 14		IFITM1	interferon induced transmembrane protein 1
ASPHD2	aspartate beta-hydroxylase domain containing 2					CR1L	complement C3b/C4b receptor 1 like		PDCD1LG2	programmed cell death 1 ligand 2		IFITM3	interferon induced transmembrane protein 3
ASS1	argininosuccinate synthase 1					SAMD9L	sterile alpha motif domain containing 9 like		PDE4B	phosphodiesterase 4B		IL12RB1	interleukin 12 receptor subunit beta 1
BATF2	basic leucine zipper ATF-like transcription factor 2					MT1E	metallothionein 1E		PLAAT4	phospholipase A and acyltransferase 4		IL15	interleukin 15
BCL3	BCL3 transcription coactivator					CMPK2	cytidine/uridine monophosphate kinase 2		PLEKHG3	pleckstrin homology and RhoGEF domain containing G3		IL15RA	interleukin 15 receptor subunit alpha
C1QB	complement C1q B chain					ASCL2	achaete-scute family bHLH transcription factor 2		PSMB10	proteasome 20S subunit beta 10		IL18BP	interleukin 18 binding protein
C1QC	complement C1q C chain					INHBA	inhibin subunit beta A		PSMB9	proteasome 20S subunit beta 9		IL27	interleukin 27
C1R	complement C1r					LRG1	leucine rich alpha-2-glycoprotein 1		PSME2	proteasome activator subunit 2		IL31RA	interleukin 31 receptor A
C1RL	complement C1r subcomponent like					CFB	complement factor B		PSTPIP2	proline-serine-threonine phosphatase interacting protein 2		IL32	interleukin 32
C1S	complement C1s					HAPLN3	hyaluronan and proteoglycan link protein 3		RAB39A	RAB39A, member RAS oncogene family		IRF1	interferon regulatory factor 1
C2	complement C2					JAK2	Janus kinase 2		RCAN1	regulator of calcineurin 1		IRF7	interferon regulatory factor 7
C5orf56	colitis associated IRF1 antisense regulator of intestinal homeostasis					AL591468.1	None		RGL1	ral guanine nucleotide dissociation stimulator like 1		ISG20	interferon stimulated exonuclease gene 20
CALHM6	calcium homeostasis modulator family member 6					ETV7	ETS variant transcription factor 7		RNF144B	ring finger protein 144B		ITGB7	integrin subunit beta 7
CCL15	C-C motif chemokine ligand 15					ASPHD2	aspartate beta-hydroxylase domain containing 2		RNF19B	ring finger protein 19B		KLHDC7B	kelch domain containing 7B
CCL8	C-C motif chemokine ligand 8					XAF1	XIAP associated factor 1		RSAD2	radical S-adenosyl methionine domain containing 2		LAG3	lymphocyte activating 3
CD274	CD274 molecule					FCGR1A	Fc gamma receptor Ia		SAMD9L	sterile alpha motif domain containing 9 like		LAP3	leucine aminopeptidase 3
CD38	CD38 molecule					FPR2	formyl peptide receptor 2		SECTM1	secreted and transmembrane 1		LGALS3BP	galectin 3 binding protein
CD40	CD40 molecule					LAP3	leucine aminopeptidase 3		SEMA4D	semaphorin 4D		LINC02384	long intergenic non-protein coding RNA 2384
CD74	CD74 molecule					STX11	syntaxin 11		SEPTIN4	septin 4		LRRK2	leucine rich repeat kinase 2
CFB	complement factor B					HCAR2	hydroxycarboxylic acid receptor 2		SERPING1	serpin family G member 1		METTL7B	thiol methyltransferase 1B
CIITA	class II major histocompatibility complex transactivator					ZBED6CL	zinc finger BED-type containing 10, pseudogene		SIGLEC1	sialic acid binding Ig like lectin 1		MIR3945HG	MIR3945 host gene
CLEC4E	C-type lectin domain family 4 member E					SECTM1	secreted and transmembrane 1		SLAMF7	SLAM family member 7		MT1H	metallothionein 1H
CLEC6A	C-type lectin domain containing 6A					NLRC5	NLR family CARD domain containing 5		SLC2A6	solute carrier family 2 member 6		MX1	MX dynamin like GTPase 1
CMPK2	cytidine/uridine monophosphate kinase 2					SSTR2	somatostatin receptor 2		SLC39A8	solute carrier family 39 member 8		NCF1	neutrophil cytosolic factor 1
CR1L	complement C3b/C4b receptor 1 like					C5orf56	colitis associated IRF1 antisense regulator of intestinal homeostasis		SLC6A9	solute carrier family 6 member 9		NUPR1	nuclear protein 1, transcriptional regulator
CRISPLD2	cysteine rich secretory protein LCCL domain containing 2					APOL6	apolipoprotein L6		SLC7A11	solute carrier family 7 member 11		PARP14	poly(ADP-ribose) polymerase family member 14
CSF2RB	colony stimulating factor 2 receptor subunit beta					NCF1	neutrophil cytosolic factor 1		SNX10	sorting nexin 10		PDCD1LG2	programmed cell death 1 ligand 2
CXCL1	C-X-C motif chemokine ligand 1					HLA-DQB2	major histocompatibility complex, class II, DQ beta 2		SOCS1	suppressor of cytokine signaling 1		PDE4B	phosphodiesterase 4B
CXCL10	C-X-C motif chemokine ligand 10					TAP2	transporter 2, ATP binding cassette subfamily B member		SOD2	superoxide dismutase 2		PLAAT4	phospholipase A and acyltransferase 4
CXCL11	C-X-C motif chemokine ligand 11					DYSF	dysferlin		SPON2	spondin 2		PSMB10	proteasome 20S subunit beta 10
CXCL8	C-X-C motif chemokine ligand 8					AIM2	absent in melanoma 2		SSPN	sarcospan		PSMB9	proteasome 20S subunit beta 9
CXCL9	C-X-C motif chemokine ligand 9					KREMEN1	kringle containing transmembrane protein 1		STAT1	signal transducer and activator of transcription 1		PSME1	proteasome activator subunit 1
DDX60	DExD/H-box helicase 60					TAPBPL	TAP binding protein like		STAT2	signal transducer and activator of transcription 2		PSME2	proteasome activator subunit 2
DESI1	desumoylating isopeptidase 1					GBP2	guanylate binding protein 2		STX11	syntaxin 11		PSTPIP2	proline-serine-threonine phosphatase interacting protein 2
DTX3L	deltex E3 ubiquitin ligase 3L					CD38	CD38 molecule		TAP1	transporter 1, ATP binding cassette subfamily B member		RIPOR2	RHO family interacting cell polarization regulator 2
DYSF	dysferlin					CALHM6	calcium homeostasis modulator family member 6		TAP2	transporter 2, ATP binding cassette subfamily B member		RSAD2	radical S-adenosyl methionine domain containing 2
EPSTI1	epithelial stromal interaction 1					GPBAR1	G protein-coupled bile acid receptor 1		TIFA	TRAF interacting protein with forkhead associated domain		SAMD9L	sterile alpha motif domain containing 9 like
ETV7	ETS variant transcription factor 7					MT1H	metallothionein 1H		TMEM150B	transmembrane protein 150B		SECTM1	secreted and transmembrane 1
EXOC3L1	exocyst complex component 3 like 1					AQP3	aquaporin 3 (Gill blood group)		TNC	tenascin C		SERPING1	serpin family G member 1
FAM20A	FAM20A golgi associated secretory pathway pseudokinase					EXOC3L1	exocyst complex component 3 like 1		TNF	tumor necrosis factor		SIGLEC1	sialic acid binding Ig like lectin 1
FBXO6	F-box protein 6					IL15	interleukin 15		TNFAIP2	TNF alpha induced protein 2		SLAMF7	SLAM family member 7
FCGR1A	Fc gamma receptor Ia					HSD11B1	hydroxysteroid 11-beta dehydrogenase 1		TNFAIP3	TNF alpha induced protein 3		SLC2A6	solute carrier family 2 member 6
FCGR1B	Fc gamma receptor Ib, pseudogene					IFI44L	interferon induced protein 44 like		TNFAIP6	TNF alpha induced protein 6		SLC39A8	solute carrier family 39 member 8
FGL2	fibrinogen like 2					ITGA7	integrin subunit alpha 7		TNFRSF6B	TNF receptor superfamily member 6b		SLC7A11	solute carrier family 7 member 11
FPR1	formyl peptide receptor 1					GCH1	GTP cyclohydrolase 1		TNFSF10	TNF superfamily member 10		SOCS1	suppressor of cytokine signaling 1
FPR2	formyl peptide receptor 2					TRIM69	tripartite motif containing 69		TNFSF13B	TNF superfamily member 13b		SOD2	superoxide dismutase 2
GBP1	guanylate binding protein 1					CCL8	C-C motif chemokine ligand 8		TRAFD1	TRAF-type zinc finger domain containing 1		SPON2	spondin 2
GBP2	guanylate binding protein 2					C1QA	complement C1q A chain		TREM1	triggering receptor expressed on myeloid cells 1		SSPN	sarcospan
GBP3	guanylate binding protein 3					TNFSF10	TNF superfamily member 10		TRIB3	tribbles pseudokinase 3		STAT1	signal transducer and activator of transcription 1
GBP4	guanylate binding protein 4					RIPOR2	RHO family interacting cell polarization regulator 2		TROAP	trophinin associated protein		STX11	syntaxin 11
GBP5	guanylate binding protein 5					IL15RA	interleukin 15 receptor subunit alpha		TUBB2A	tubulin beta 2A class IIa		TAP1	transporter 1, ATP binding cassette subfamily B member
GCH1	GTP cyclohydrolase 1					SERPING1	serpin family G member 1		TYMP	thymidine phosphorylase		TAP2	transporter 2, ATP binding cassette subfamily B member
GK	glycerol kinase					GBP1	guanylate binding protein 1		TYMS	thymidylate synthetase		TIFA	TRAF interacting protein with forkhead associated domain
GP1BA	glycoprotein Ib platelet subunit alpha					EPSTI1	epithelial stromal interaction 1		U62317.1	None		TMEM130	transmembrane protein 130
GPR84	G protein-coupled receptor 84					HLA-DPB1	major histocompatibility complex, class II, DP beta 1		UBD	ubiquitin D		TNF	tumor necrosis factor
GRIN3A	glutamate ionotropic receptor NMDA type subunit 3A					GBP5	guanylate binding protein 5		UBE2C	ubiquitin conjugating enzyme E2 C		TNFAIP6	TNF alpha induced protein 6
GUCY1B1	guanylate cyclase 1 soluble subunit beta 1					FBXO6	F-box protein 6		UBE2L6	ubiquitin conjugating enzyme E2 L6		TNFSF10	TNF superfamily member 10
HAPLN3	hyaluronan and proteoglycan link protein 3					CD69	CD69 molecule		UHRF1	ubiquitin like with PHD and ring finger domains 1		TNFSF13B	TNF superfamily member 13b
HCAR2	hydroxycarboxylic acid receptor 2					CD74	CD74 molecule		USP2-AS1	USP2 antisense RNA 1		TYMP	thymidine phosphorylase
HCAR3	hydroxycarboxylic acid receptor 3					HLA-DRA	major histocompatibility complex, class II, DR alpha		USP30-AS1	USP30 antisense RNA 1		U62317.1	None
HLA-DOA	major histocompatibility complex, class II, DO alpha					MDK	midkine		VAMP5	vesicle associated membrane protein 5		UBE2L6	ubiquitin conjugating enzyme E2 L6
HLA-DPA1	major histocompatibility complex, class II, DP alpha 1					APOL1	apolipoprotein L1		VCAM1	vascular cell adhesion molecule 1		USP30-AS1	USP30 antisense RNA 1
HLA-DPB1	major histocompatibility complex, class II, DP beta 1					PSME2	proteasome activator subunit 2		WARS	tryptophanyl-tRNA synthetase 1		VAMP5	vesicle associated membrane protein 5
HLA-DQA1	major histocompatibility complex, class II, DQ alpha 1					APOL4	apolipoprotein L4		WWTR1	WW domain containing transcription regulator 1		WARS	tryptophanyl-tRNA synthetase 1
HLA-DQA2	major histocompatibility complex, class II, DQ alpha 2					IFITM1	interferon induced transmembrane protein 1		XAF1	XIAP associated factor 1		XAF1	XIAP associated factor 1
HLA-DQB1	major histocompatibility complex, class II, DQ beta 1					CXCL9	C-X-C motif chemokine ligand 9		ZNF433-AS1	ZNF433 and ZNF878 antisense RNA 1		ZBP1	Z-DNA binding protein 1
HLA-DQB2	major histocompatibility complex, class II, DQ beta 2					HLA-DQA2	major histocompatibility complex, class II, DQ alpha 2		UP
HLA-DRA	major histocompatibility complex, class II, DR alpha					VAMP5	vesicle associated membrane protein 5		AC084809.2	None
HLA-DRB1	major histocompatibility complex, class II, DR beta 1					CD40	CD40 molecule		ADRA2B	adrenoceptor alpha 2B
HLA-DRB5	major histocompatibility complex, class II, DR beta 5					MT1X	metallothionein 1X		AL121933.2	None
HS3ST3B1	heparan sulfate-glucosamine 3-sulfotransferase 3B1					PARP9	poly(ADP-ribose) polymerase family member 9		ALDH1A2	aldehyde dehydrogenase 1 family member A2
HSD11B1	hydroxysteroid 11-beta dehydrogenase 1					KLHDC7B	kelch domain containing 7B		ALOX5	arachidonate 5-lipoxygenase
ICAM1	intercellular adhesion molecule 1					MT2A	metallothionein 2A		ALOX5AP	arachidonate 5-lipoxygenase activating protein
IDO1	indoleamine 2,3-dioxygenase 1					LRRK2	leucine rich repeat kinase 2		ANLN	anillin, actin binding protein
IFI27	interferon alpha inducible protein 27					S100A8	S100 calcium binding protein A8		AP002954.1	None
IFI35	interferon induced protein 35					TAP1	transporter 1, ATP binding cassette subfamily B member		AP003396.3	None
IFI44L	interferon induced protein 44 like					PSMB10	proteasome 20S subunit beta 10		APOC1	apolipoprotein C1
IFIH1	interferon induced with helicase C domain 1					ZBP1	Z-DNA binding protein 1		APOC2	apolipoprotein C2
IFIT2	interferon induced protein with tetratricopeptide repeats 2					NDP	norrin cystine knot growth factor NDP		ASPM	assembly factor for spindle microtubules
IFIT3	interferon induced protein with tetratricopeptide repeats 3					LINC02384	long intergenic non-protein coding RNA 2384		ASRGL1	asparaginase and isoaspartyl peptidase 1
IFIT5	interferon induced protein with tetratricopeptide repeats 5					SCIMP	SLP adaptor and CSK interacting membrane protein		AURKB	aurora kinase B
IFITM1	interferon induced transmembrane protein 1					LAG3	lymphocyte activating 3		BIRC5	baculoviral IAP repeat containing 5
IL12RB1	interleukin 12 receptor subunit beta 1					ISG20	interferon stimulated exonuclease gene 20		CA2	carbonic anhydrase 2
IL15	interleukin 15					C2	complement C2		CCL22	C-C motif chemokine ligand 22
IL15RA	interleukin 15 receptor subunit alpha					APOL3	apolipoprotein L3		CCNA2	cyclin A2
IL18BP	interleukin 18 binding protein					ANKRD29	ankyrin repeat domain 29		CCNB1	cyclin B1
IL27	interleukin 27					TIFA	TRAF interacting protein with forkhead associated domain		CCNB2	cyclin B2
IL31RA	interleukin 31 receptor A					CD274	CD274 molecule		CD101	CD101 molecule
IL32	interleukin 32					CIITA	class II major histocompatibility complex transactivator		CD180	CD180 molecule
INHBA	inhibin subunit beta A					GBP4	guanylate binding protein 4		CD300LB	CD300 molecule like family member b
IRF1	interferon regulatory factor 1					SOCS1	suppressor of cytokine signaling 1		CD52	CD52 molecule
IRF7	interferon regulatory factor 7					MT1M	metallothionein 1M		CD9	CD9 molecule
ISG20	interferon stimulated exonuclease gene 20					SERPINA1	serpin family A member 1		CDC20	cell division cycle 20
ITGB7	integrin subunit beta 7					IL27	interleukin 27		CDK1	cyclin dependent kinase 1
JAK2	Janus kinase 2					C1QB	complement C1q B chain		CDKN2C	cyclin dependent kinase inhibitor 2C
JAK3	Janus kinase 3					STAT1	signal transducer and activator of transcription 1		CDKN3	cyclin dependent kinase inhibitor 3
KLHDC7B	kelch domain containing 7B					TYMP	thymidine phosphorylase		CENPF	centromere protein F
LAG3	lymphocyte activating 3					UBE2L6	ubiquitin conjugating enzyme E2 L6		CENPK	centromere protein K
LAP3	leucine aminopeptidase 3					IL31RA	interleukin 31 receptor A		CENPM	centromere protein M
LGALS3BP	galectin 3 binding protein					HLA-DQA1	major histocompatibility complex, class II, DQ alpha 1		CEP55	centrosomal protein 55
LIMK2	LIM domain kinase 2					HCAR3	hydroxycarboxylic acid receptor 3		CLSPN	claspin
LINC02384	long intergenic non-protein coding RNA 2384					ENHO	energy homeostasis associated		COL22A1	collagen type XXII alpha 1 chain
LRRK2	leucine rich repeat kinase 2					FCGR1B	Fc gamma receptor Ib, pseudogene		CRABP2	cellular retinoic acid binding protein 2
LYPD5	LY6/PLAUR domain containing 5					SNX10	sorting nexin 10		CSGALNACT1	chondroitin sulfate N-acetylgalactosaminyltransferase 1
MCOLN2	mucolipin TRP cation channel 2					HLA-DQB1	major histocompatibility complex, class II, DQ beta 1		CYTL1	cytokine like 1
MDK	midkine					CXCL8	C-X-C motif chemokine ligand 8		DBN1	drebrin 1
MEFV	MEFV innate immunity regulator, pyrin					AC079630.1	None		DEXI	Dexi homolog
MIR3945HG	MIR3945 host gene					MCEMP1	mast cell expressed membrane protein 1		DLGAP5	DLG associated protein 5
MMP25	matrix metallopeptidase 25					PARP14	poly(ADP-ribose) polymerase family member 14		DNASE2B	deoxyribonuclease 2 beta
MMP25-AS1	MMP25 antisense RNA 1					MIR3945HG	MIR3945 host gene		EEPD1	endonuclease/exonuclease/phosphatase family domain containing 1
MT1G	metallothionein 1G					IL18BP	interleukin 18 binding protein		EMC9	ER membrane protein complex subunit 9
MT1H	metallothionein 1H					PSTPIP2	proline-serine-threonine phosphatase interacting protein 2		ENHO	energy homeostasis associated
MT1M	metallothionein 1M					SLAMF7	SLAM family member 7		FABP3	fatty acid binding protein 3
MT1X	metallothionein 1X					PSMB9	proteasome 20S subunit beta 9		FAIM2	Fas apoptotic inhibitory molecule 2
MT2A	metallothionein 2A					IFIT3	interferon induced protein with tetratricopeptide repeats 3		FFAR4	free fatty acid receptor 4
MX1	MX dynamin like GTPase 1					PIM1	Pim-1 proto-oncogene, serine/threonine kinase		FSCN1	fascin actin-bundling protein 1
MYO1G	myosin IG					IFIT2	interferon induced protein with tetratricopeptide repeats 2		GAL	galanin and GMAP prepropeptide
NCF1	neutrophil cytosolic factor 1					ITGB7	integrin subunit beta 7		GAPLINC	gastric adenocarcinoma associated, positive CD44 regulator, long intergenic non-coding RNA
NFE2L3	NFE2 like bZIP transcription factor 3					ARMH1	armadillo like helical domain containing 1		GINS2	GINS complex subunit 2
NFIX	nuclear factor I X					IFI27	interferon alpha inducible protein 27		GLIPR1	GLI pathogenesis related 1
NINJ1	ninjurin 1								GNG2	G protein subunit gamma 2
NUB1	negative regulator of ubiquitin like proteins 1								GPAT2	glycerol-3-phosphate acyltransferase 2, mitochondrial
P2RY14	purinergic receptor P2Y14								GPR34	G protein-coupled receptor 34
PALM2-AKAP2	PALM2 and AKAP2 fusion								GPX3	glutathione peroxidase 3
PARP14	poly(ADP-ribose) polymerase family member 14								GTSE1	G2 and S-phase expressed 1
PARP9	poly(ADP-ribose) polymerase family member 9								HACD1	3-hydroxyacyl-CoA dehydratase 1
PDCD1LG2	programmed cell death 1 ligand 2								HAMP	hepcidin antimicrobial peptide
PDE4B	phosphodiesterase 4B								HELLS	helicase, lymphoid specific
PIM1	Pim-1 proto-oncogene, serine/threonine kinase								HIST1H3B	H3 clustered histone 2
PLAAT4	phospholipase A and acyltransferase 4								HIST1H3C	H3 clustered histone 3
PLEKHG3	pleckstrin homology and RhoGEF domain containing G3								HMMR	hyaluronan mediated motility receptor
PLSCR1	phospholipid scramblase 1								HPGDS	hematopoietic prostaglandin D synthase
PPA1	inorganic pyrophosphatase 1								IL10RB-DT	IL10RB divergent transcript
PSMB10	proteasome 20S subunit beta 10								IQGAP3	IQ motif containing GTPase activating protein 3
PSMB9	proteasome 20S subunit beta 9								ISYNA1	inositol-3-phosphate synthase 1
PSME2	proteasome activator subunit 2								KIFC1	kinesin family member C1
PSTPIP2	proline-serine-threonine phosphatase interacting protein 2								KRT79	keratin 79
RNF144B	ring finger protein 144B								LAPTM4B	lysosomal protein transmembrane 4 beta
RNF19B	ring finger protein 19B								LINC00520	long intergenic non-protein coding RNA 520
RNF213	ring finger protein 213								LINC01954	long intergenic non-protein coding RNA 1954
RSAD2	radical S-adenosyl methionine domain containing 2								LINC02244	long intergenic non-protein coding RNA 2244
SAMD9L	sterile alpha motif domain containing 9 like								LINC02345	long intergenic non-protein coding RNA 2345
SCIMP	SLP adaptor and CSK interacting membrane protein								LPL	lipoprotein lipase
SECTM1	secreted and transmembrane 1								LTC4S	leukotriene C4 synthase
SEMA4A	semaphorin 4A								MAP7	microtubule associated protein 7
SEPTIN4	septin 4								MARCO	macrophage receptor with collagenous structure
SERPINA1	serpin family A member 1								MCEMP1	mast cell expressed membrane protein 1
SERPING1	serpin family G member 1								MKI67	marker of proliferation Ki-67
SLAMF7	SLAM family member 7								MMD	monocyte to macrophage differentiation associated
SLC2A6	solute carrier family 2 member 6								MMP7	matrix metallopeptidase 7
SLC39A8	solute carrier family 39 member 8								MMP8	matrix metallopeptidase 8
SLC7A11	solute carrier family 7 member 11								MS4A4A	membrane spanning 4-domains A4A
SNX10	sorting nexin 10								MSI2	musashi RNA binding protein 2
SOCS1	suppressor of cytokine signaling 1								MYBL2	MYB proto-oncogene like 2
SOD2	superoxide dismutase 2								NCAPH	non-SMC condensin I complex subunit H
SSPN	sarcospan								NDRG2	NDRG family member 2
STAT1	signal transducer and activator of transcription 1								NES	nestin
STAT2	signal transducer and activator of transcription 2								NINJ2	ninjurin 2
STOM	stomatin								NMB	neuromedin B
STX11	syntaxin 11								NRGN	neurogranin
TAGAP	T cell activation RhoGTPase activating protein								NUSAP1	nucleolar and spindle associated protein 1
TAP1	transporter 1, ATP binding cassette subfamily B member								OLR1	oxidized low density lipoprotein receptor 1
TAP2	transporter 2, ATP binding cassette subfamily B member								OR6N1	olfactory receptor family 6 subfamily N member 1
TIFA	TRAF interacting protein with forkhead associated domain								OTOA	otoancorin
TMEM132A	transmembrane protein 132A								PALLD	palladin, cytoskeletal associated protein
TMEM150B	transmembrane protein 150B								PCED1B-AS1	PCED1B antisense RNA 1
TNF	tumor necrosis factor								PCLAF	PCNA clamp associated factor
TNFAIP3	TNF alpha induced protein 3								PIMREG	PICALM interacting mitotic regulator
TNFAIP6	TNF alpha induced protein 6								PKMYT1	protein kinase, membrane associated tyrosine/threonine 1
TNFRSF6B	TNF receptor superfamily member 6b								PLK1	polo like kinase 1
TNFSF10	TNF superfamily member 10								PRC1	protein regulator of cytokinesis 1
TNFSF13B	TNF superfamily member 13b								QPRT	quinolinate phosphoribosyltransferase
TRAFD1	TRAF-type zinc finger domain containing 1								RETN	resistin
TRIM22	tripartite motif containing 22								RFLNB	refilin B
TRIM69	tripartite motif containing 69								RGS16	regulator of G protein signaling 16
TYMP	thymidine phosphorylase								RGS18	regulator of G protein signaling 18
U62317.1	None								RNASE2	ribonuclease A family member 2
UBD	ubiquitin D								RNASE6	ribonuclease A family member 6
UBE2L6	ubiquitin conjugating enzyme E2 L6								RRM2	ribonucleotide reductase regulatory subunit M2
USP30-AS1	USP30 antisense RNA 1								S100A4	S100 calcium binding protein A4
VAMP5	vesicle associated membrane protein 5								SESN3	sestrin 3
WARS	tryptophanyl-tRNA synthetase 1								SHCBP1	SHC binding and spindle associated 1
XAF1	XIAP associated factor 1								SLC40A1	solute carrier family 40 member 1
XRN1	5'-3' exoribonuclease 1								SLC7A8	solute carrier family 7 member 8
ZC3H12A	zinc finger CCCH-type containing 12A								SORL1	sortilin related receptor 1
									SPOCD1	SPOC domain containing 1
									SRGAP3	SLIT-ROBO Rho GTPase activating protein 3
									SSBP3	single stranded DNA binding protein 3
									STAC	SH3 and cysteine rich domain
									STMN1	stathmin 1
									TACSTD2	tumor associated calcium signal transducer 2
									TDRD9	tudor domain containing 9
									TESC	tescalcin
									TGFBR1	transforming growth factor beta receptor 1
									TGFBR3L	transforming growth factor beta receptor 3 like
									TIMP3	TIMP metallopeptidase inhibitor 3
									TK1	thymidine kinase 1
									TMC8	transmembrane channel like 8
									TMEM114	transmembrane protein 114
									TMEM273	transmembrane protein 273
									TMEM45B	transmembrane protein 45B
									TOP2A	DNA topoisomerase II alpha
									TPM2	tropomyosin 2
									TPX2	TPX2 microtubule nucleation factor
									TREM1	triggering receptor expressed on myeloid cells 1
									TRIB3	tribbles pseudokinase 3
									TROAP	trophinin associated protein
									TUBB2A	tubulin beta 2A class IIa
									TYMP	thymidine phosphorylase
									TYMS	thymidylate synthetase
									U62317.1	None
									UBD	ubiquitin D
									UBE2C	ubiquitin conjugating enzyme E2 C
									UBE2L6	ubiquitin conjugating enzyme E2 L6
									UHRF1	ubiquitin like with PHD and ring finger domains 1
									USP2-AS1	USP2 antisense RNA 1
									USP30-AS1	USP30 antisense RNA 1
									VAMP5	vesicle associated membrane protein 5
									VCAM1	vascular cell adhesion molecule 1
									WARS	tryptophanyl-tRNA synthetase 1
									WWTR1	WW domain containing transcription regulator 1
									XAF1	XIAP associated factor 1
									ZNF433-AS1	ZNF433 and ZNF878 antisense RNA 1
