# Supplementary material for: Integrated Functional and scRNA-Seq Analyses Reveal Convergence of M-CSF– and GM-CSF–Derived Macrophages Following IL-27 Polarization
Source: Cells. 2026 Mar 16;15(6):528. doi: 10.3390/cells15060528 (PMC13025208; doi:10.3390/cells15060528)
Supplement: Supplementary file 1 [file cells-15-00528-s001.zip › S.Table S4. data base.xlsx]

## Sheet: Sheet1
Supplementary Table S4. Gene list in database for antiHIV/Host factor, RAG, ATG, and PAGs
Anti Viral/Host factor		RAG list		ATG 1115 genes		PAGs
A26B1		AATF		ABCB6		ABCA1
A4GALT		ABCB7		ABL1		ABCA7
AAA1		ABCB8		ABL2		ABL1
AAK1		ABCD1		ABR		ADGRB1
AASS		ABCD2		ACAP2		ADIPOQ
ABCA9		ABCD3		ACAP3		ADORA1
ABCB1		ABCD4		ACBD5		ADORA2A
ABLIM3		ACE2		ACTA1		AGER
ABO		ACE3		ACTA2		AHSG
ABTB1		ACOD1		ACTB		AIF1
ABTB2		ACOD2		ACTC1		ALOX15
ACACB		ACOX1		ACTG1		ANO6
ACADSB		ACOX2		ACTG2		ANXA1
ACHE		ACP5		ACTR2		ANXA11
ACP2		ACP6		ACTR3		ANXA3
ACSL3		ADGRB1		ACTR3B		APOA1
ACSL6		ADGRB2		AES		APOA2
ACTL6B		AGT		AGFG1		APPL1
ACTN1		AGTR1		AKT1		APPL2
ADAM10		AGTR2		AKT1S1		ARAP1
ADAMDEC1		AKR1C1		AKT2		ARHGAP12
ADAMTS5		AKR1C3		AKT3		ARHGAP25
ADAR		AKR1C5		ALK		ARL8B
ADD2		AKR1C7		ALPI		ATG3
ADFP		ALB		ALPL		ATG5
ADH7		ALOX12		ALPP		AXL
ADM		ALOX2		ALPPL2		AZU1
ADRBK1		ALOX5		AMBRA1		BCR
AEBP2		APOA4		ANK1		BECN1
AEN		APOE		ANK2		BIN2
AES		ARF4		ANK3		BLTP1
AFF1		ARG2		ANKK1		BTK
AFF2		ATG5		ANKRD28		C1orf43
AFG3L1		ATOX1		ANKRD44		C1ORF43
AFG3L2		ATP5IF1		AP1AR		C2
AFM		ATP6V0A1		AP1B1		C3
AGBL3		ATP6V0A2		AP1G1		C4A
AGBL5		ATP6V0A4		AP1G2		C4B
AGPAT5		ATP6V0B		AP1M1		C4BPA
AGPAT9		ATP6V0C		AP1M2		C4BPB
AHNAK2		ATP6V0D1		AP1S1		CALR
AIM2		ATP6V0D2		AP1S2		CAMK1D
AIMP1		ATP6V0E1		AP1S3		CCL2
AK127507		ATP6V0E2		AP2A1		CCR2
AKAP13		ATP6V1A		AP2A2		CD14
AKR1B1		ATP6V1B1		AP2B1		CD300A
AKT1		ATP6V1B2		AP2M1		CD300LF
AKT3		ATP6V1C1		AP2S1		CD302
ALAS1		ATP6V1C2		AP3D1		CD36
ALCAM		ATP6V1D		AP3M1		CD47
ALDH1A1		ATP6V1E1		AP3M2		CD93
ALG14		ATP6V1E2		AP4B1		CDC42
ALG6		ATP6V1F		AP4E1		CDC42SE1
ALKBH2		ATP6V1G1		AP4M1		CDC42SE2
ALKBH7		ATP6V1G2		APAF1		CEACAM4
ALKBH8		ATP6V1G3		ARAF		CEBPE
ALMS1		ATP6V1H		ARF6		CFP
ALOX5		ATP7A		ARFGEF1		CLCN2
ALX1		BAG1		ARFGEF2		CLCN3
ALYREF		BCL2		ARHGAP10		CLEC7A
AMBRA1		BCO2		ARHGAP26		CLN3
AMMECR1		BCR		ARHGAP42		CNN2
AMOT		BECN1		ARHGEF17		COLEC10
AMPH		BIRC2		ARHGEF4		COLEC11
ANAPC2		BMP7		ARHGEF9		COLEC12
ANGPT1		BNIP3		ARL2		CORO1A
ANGPTL1		BRCA1		ARNT		CORO1C
ANKFY1		BST1		ARNT2		CRP
ANKRD1		CALR		ARNTL		CRYBA1
ANKRD17		CANX		ARNTL2		CSK
ANKRD22		CAT		ATF4		CYBA
ANKRD28		CBR1		ATG10		DNM2
ANKRD30A		CBS		ATG101		DOCK1
ANKRD43		CCL5		ATG12		DOCK2
ANKRD6		CCN1		ATG13		DYSF
ANKRD9		CCN2		ATG14		EIF2AK1
ANXA5		CCN6		ATG16L1		ELANE
AP1G2		CCS		ATG16L2		ELMO1
AP2M1		CCT2		ATG2A		ELMO2
APBA2BP		CCT3		ATG2B		ELMO3
APOB		CCT4		ATG3		F2RL1
APOBEC1		CCT5		ATG4A		FAM19A4
APOBEC3A		CCT7		ATG4B		FCER1G
APOBEC3B		CCT8		ATG4C		FCER2
APOBEC3G		CD177		ATG4D		FCGR1A
APOL1		CD36		ATG5		FCGR1BP
APOL2		CDKN1A		ATG7		FCGR2A
APOL3		CDO1		ATG9A		FCGR2B
APOL6		CES1		ATG9B		FCGR2C
APP		CFLAR		ATM		FCN1
AQP9		CLCN3		ATR		FCN2
AQR		CLEC7A		AXL		FCN3
ARF1		COA8		BAG3		FGR
ARFGEF1		COQ7		BCL2		FPR2
ARG2		CRP		BCL2L1		FYN
ARHGAP17		CRYAB		BCR		GAS6
ARHGAP22		CSDE1		BDNF		GATA2
ARHGAP4		CTNS		BECN1		GSN
ARHGAP5		CYB5R4		BECN2		GULP1
ARHGEF12		CYBA		BLK		HAVCR1
ARHGEF19		CYBB		BNIP3		HCK
ARHGEF3		CYP11A1		BRAF		HMGB1
ARID1A		CYP11B2		BRSK1		ICAM3
ARID2		CYP1A1		BRSK2		ICAM5
ARID5A		CYP1A2		CALCOCO2		IFNG
ARL-16		CYP1B1		CAMK1		IL15
ARL6		CYP2C19		CAMK1D		IL15RA
ARL9		CYP2D6		CAMK1G		IL2RB
ARMC9		CYP2E1		CAMK2B		IL2RG
ARMCX3		CYP2F1		CAMK2D		IRF8
ARNTL		DCXR		CAMK2G		ITGA2
ARPC1A		DDIT4		CAMKK1		ITGAL
ARRDC4		DHCR24		CAMKK2		ITGAM
ARS2		DHFR		CAPN1		ITGAV
ARX		DHFRP1		CAPN10		ITGB1
ASB12		DHRS4		CAPN11		ITGB2
ASH2L		DNAJA1		CAPN12		ITGB3
ASRGL1		DNAJA2		CAPN13		JMJD6
ASXL2		DNAJA3		CAPN14		KIAA1109
ASXL3		DNAJA4		CAPN2		LBP
ATF1		DNAJB1		CAPN3		LDLR
ATF3		DNAJB11		CAPN5		LEP
ATF6		DNAJB12		CAPN6		LEPR
ATF6B		DNAJB2		CAPN7		LETMD1
ATG12		DNAJB4		CAPN8		LIMK1
ATG14		DNAJB5		CAPN9		LMAN2
ATG16L2		DNAJB6		CAPNS1		LRP1
ATG7		DNAJB9		CAPNS2		LYAR
ATOX1		DNAJC1		CASP3		LYN
ATP10D		DNAJC4		CDK1		LYST
ATP2A2		DNAJC5		CDK11A		MARCO
ATP5B		DNAJC7		CDK16		MBL2
ATP5ME		DNAJC8		CDK17		MEGF10
ATP5O		DNAJC9		CDK18		MERTK
ATP6V0A1		DRD5		CDK2		MESD
ATP6V0B		DUOX1		CDK5		MET
ATP6V0C		DUOX2		CDKL1		MFGE8
ATXN2		DUOXA1		CDKL4		MIR17
AXUD1		DUOXA2		CDKL5		MIR181B1
B2M		DUSP1		CDKN1B		MIR183
B4GALT5		EDN1		CDKN2A		MIR20A
BACE2		EIF6		CELF1		MSR1
BAG1		ENSG00000274276		CELF3		MST1R
BAHD1		EPHX2		CELF5		MYD88
BAIAP2L1		EPX		CHUK		MYH9
BARX1		F2		CLEC16A		MYO18A
BAT3		F2RL1		CLTA		MYO1G
BATF2		FANCC		CLTB		MYO7A
BAZ1B		FBLN5		CLTC		NCF2
BAZ2B		FMO4		CSNK1A1L		NCF4
BBS10		FMO5		CSNK1D		NCKAP1L
BCAP31		FOS		CSNK1G2		NOS2
BCAS1		FOXM1		CSNK2A1		NR1H3
BCHE		FOXO1		CSNK2A2		P2RX7
BCL11A		FPR2		CSNK2B		P2RY6
BCL2L12		FTH1		CTSB		PAK1
BCL2L14		FYN		CTSD		PEAR1
BCL3		G6PD		CTSE		PECAM1
BCL6B		GABRA1		CTSL		PIK3CA
BCL9		GABRA2		CTSV		PIKFYVE
BCLAF1		GABRA3		DAPK1		PIP4P2
BCR		GABRA4		DAPK3		PIP5K1A
Beta4GalNAc-T4		GABRA5		DAW1		PIP5K1C
BEX5		GABRA6		DDIT4		PLA2G5
BICC1		GADD45A		DEPTOR		PLA2G6
BICD2		GBF1		DIRAS3		PLCG2
BIRC3		GCH1		DNM1		PLD2
BIRC4		GCLC		DNM1L		PLD4
BLK		GCLM		DNM2		PLPP4
BLOC1S2		GGT1		DNM3		PLSCR1
BLVRA		GLRX2		DNPEP		PRKACA
BLZF1		GNAI2		DRAM2		PRKCD
BMAL1		GNAI3		E2F1		PRKCE
BMP1		GOT1		E2F2		PRKCG
BMP2K		GPR156		EEF1A1		PRTN3
BNC2		GPX1		EEF1A2		PTK2
BNIP3L		GPX2		EGFR		PTPRC
BRAP		GPX3		EI24		PTPRJ
BRAT1		GPX4		EIF2AK1		PTX3
BRCA1		GPX6		EIF2AK2		PYCARD
BRD1		GPX7		EIF2AK3		RAB11FIP2
BRDT		GRB2		EIF2AK4		RAB14
BRF1		GRIN1		EIF2S1		RAB20
BRIX1		GSR		EIF4E		RAB27A
BST2		GSS		EIF4E1B		RAB31
BTAF1		GSTA2		EIF4EBP1		RAB34
BTBD14A		GSTA3		EIF4EBP2		RAB39A
BTF3		GSTA4		EIF4EBP3		RAB5A
BTG2		GSTA5		ENSP00000009105		RAB7A
BTN3A3		GSTM1		ENSP00000174653		RAB7B
BUB1		GSTM2		ENSP00000174661		RAC1
C10orf10		GSTM3		ENSP00000212369		RACK1
C10orf4		GSTM4		ENSP00000221409		RAP1A
c10orf82		GSTM5		ENSP00000225768		RAP1GAP
C11orf63		GSTP1		ENSP00000226594		RARA
C11orf9		GSTT1		ENSP00000227459		RUBCN
C14orf28		GSTZ1		ENSP00000231803		SCARB1
C14orf45		GTF2I		ENSP00000232926		SFTPA1
C14orf72		H19		ENSP00000239472		SFTPD
c15orf2		HBA1		ENSP00000242737		SH3BP1
C15orf48		HBA2		ENSP00000244302		SIRPA
C16orf46		HBB		ENSP00000248099		SIRPB1
C17orf28		HBD		ENSP00000251959		SIRPG
C18orf11		HBE1		ENSP00000253720		SLAMF1
C1orf103		HBG1		ENSP00000255310		SLC11A1
C1orf71		HBG2		ENSP00000256797		SLC48A1
C1S		HBM		ENSP00000258449		SNX3
c20orf135		HBQ1		ENSP00000260638		SOD1
C20orf174		HBZ		ENSP00000260795		SPACA3
C20orf197		HDAC6		ENSP00000260943		SPG11
C21orf34		HIF1A		ENSP00000261722		SPHK1
C21orf86		HIP2		ENSP00000261834		SPON2
C22:CTA-250D10.9		HK2		ENSP00000261891		SRC
C22orf28		HMOX1		ENSP00000261991		SRPX
C2orf25		HMOX2		ENSP00000262048		STAP1
C2orf31		HOPX		ENSP00000262069		STAT3
C2orf67		HP		ENSP00000262325		SYK
C2orf68		HSPA1A		ENSP00000262544		SYT11
C3orf25		HSPA1L		ENSP00000262893		SYT7
C3orf33		HSPA2		ENSP00000263437		TAFA4
C3orf34		HSPA4		ENSP00000263454		TGFB1
C3orf46		HSPA5		ENSP00000263879		TGM2
C3orf56		HSPA8		ENSP00000265453		THBS1
C4orf19		HSPA9		ENSP00000266479		TICAM2
C4orf32		HSPB1		ENSP00000266497		TIMD4
C4orf33		HSPB2		ENSP00000269554		TLR2
c5orf18		HSPD1		ENSP00000271657		TLR4
C5orf27		HSPE1		ENSP00000276497		TM9SF4
C5orf33		HVCN1		ENSP00000278951		TMEM175
C5orf39		IDH1		ENSP00000280653		TREM2
C6orf1		IER3		ENSP00000284384		TREX1
C6orf10		IFI6		ENSP00000285094		TUB
C6orf162		IL19		ENSP00000288383		TULP1
C6orf170		IMMP2L		ENSP00000290144		TUSC2
C7orf41		INAVA		ENSP00000292055		TYRO3
C8orf14		INS		ENSP00000292309		TYROBP
C8orf37		ITGAM		ENSP00000293215		UNC13D
C8orf84		ITGB2		ENSP00000298232		VAMP7
C9ofr19		JUNB		ENSP00000298468		VAV1
C9orf121		KEAP1		ENSP00000298834		VAV2
C9orf131		KRT1		ENSP00000299392		VAV3
c9orf66		LEP		ENSP00000299397		VIPAS39
C9orf76		LPO		ENSP00000301226		VPS33B
C9orf91		LRRK2		ENSP00000301724		XKR4
CA2		MAFF		ENSP00000301725		XKR6
Cab45		MAFG		ENSP00000301749		XKR7
CABIN1		MAFK		ENSP00000303623		XKR8
CACNG1		MAOB		ENSP00000304507		YES1
CACTIN		MAP2K1		ENSP00000306043
CAD		MAP2K2		ENSP00000308321
CADM3-AS1		MAPK14		ENSP00000308534
CALB1		MAPK8		ENSP00000308886
CAMK1D		MAPT		ENSP00000309131
CAMKK2		MB		ENSP00000309314
CAMKMT		MGST2		ENSP00000309348
CANT1		MGST3		ENSP00000309766
CAPN3		MIR181A2		ENSP00000309857
CAPN6		MIR21		ENSP00000309878
CAPN7		MIR24-1		ENSP00000310103
CAPN9		MIR27B		ENSP00000310321
CARM1		MIR590		ENSP00000310805
CASC3		MIR675		ENSP00000311792
CASP1		MMP3		ENSP00000312442
CASP4LP		MMP8		ENSP00000312490
CASP7		MPO		ENSP00000312809
CASZ1		MPV17		ENSP00000313164
CAV2		MPV17L		ENSP00000313532
CBFB		MSRA		ENSP00000313731
CBLC		MT3		ENSP00000314414
CBX7		MT-CO2		ENSP00000315328
CCAR1		MTCO2P12		ENSP00000315637
CCDC109B		MTL5		ENSP00000316094
CCDC126		MT-ND2		ENSP00000316840
CCDC134		MYCN		ENSP00000318247
CCDC15		NCF1		ENSP00000318466
CCDC22		NCF1B		ENSP00000319139
CCDC47		NCF1C		ENSP00000319459
CCDC75		NCF2		ENSP00000319975
CCDC92		NCF4		ENSP00000320853
CCL19		NDUFA13		ENSP00000321269
CCL2		NDUFC2		ENSP00000322356
CCL27		NDUFS1		ENSP00000322883
CCL4		NDUFS3		ENSP00000323178
CCL5		NDUFS4		ENSP00000324366
CCL8		NFE2L2		ENSP00000325008
CCNA1		NNT		ENSP00000326632
CCND3		NOS1		ENSP00000327462
CCNG2		NOS2		ENSP00000328024
CCNT1		NOS3		ENSP00000328507
CCR1		NOX1		ENSP00000330161
CCR5		NOX3		ENSP00000331815
CCT2		NOX4		ENSP00000332421
CD163		NOX5		ENSP00000332468
CD164		NOXA1		ENSP00000334016
CD1B		NOXO1		ENSP00000334105
CD1E		NQO1		ENSP00000334891
CD209		NRROS		ENSP00000335130
CD274		NUDT1		ENSP00000335200
CD38		OXR1		ENSP00000335347
CD4		OXSR1		ENSP00000335453
CD69		P2RX7		ENSP00000336547
CD74		PAGE4		ENSP00000337001
CD80		PARK7		ENSP00000337281
CD8A		PARL		ENSP00000337776
CD9		PAX2		ENSP00000338794
CD97		PDGFB		ENSP00000338950
CDC16		PDGFRB		ENSP00000339151
CDC37L1		PDK3		ENSP00000339165
CDC40		PDK4		ENSP00000339463
CDC42EP3		PDLIM1		ENSP00000339473
CDC42SE2		PID1		ENSP00000339936
CDH22		PIKFYVE		ENSP00000339952
CDK16		PINK1		ENSP00000340289
CDK5R2		PLA2R1		ENSP00000340326
CDK9		PLCG2		ENSP00000340372
CDKN1A		PLIN5		ENSP00000340470
CDKN2A		PMAIP1		ENSP00000340473
CDO1		PNKP		ENSP00000340561
CDYL2		PON1		ENSP00000340636
CEACAM1		PON3		ENSP00000340940
CEACAM4		PPARA		ENSP00000341052
CEBPD		PPID		ENSP00000341389
CENTG1		PRCP		ENSP00000341428
CEP170		PRDX1		ENSP00000341579
CEP170B		PRDX2		ENSP00000341830
CEP350		PRDX3		ENSP00000341833
CEP57		PRDX4		ENSP00000341877
CEP68		PRDX5		ENSP00000341954
CEP70		PRDX6		ENSP00000342059
CES1		PREX1		ENSP00000342100
CFB		PRG3		ENSP00000343109
CFHR5		PRKCD		ENSP00000343477
CFLAR		PRKCE		ENSP00000344074
cGAS		PRKCQ		ENSP00000344418
CGI-14		PRKN		ENSP00000344441
CGI-51		PRNP		ENSP00000344552
CGREF1		PTGS1		ENSP00000344787
CHADL		PTGS2		ENSP00000344876
CHAF1A		PTK2B		ENSP00000344985
CHAF1B		PXDN		ENSP00000345426
CHD9		PXDNL		ENSP00000345581
CHI3L2		RAB27A		ENSP00000345856
CHMP2A		RAC1		ENSP00000346231
CHMP5		RAC2		ENSP00000346426
CHORDC1		RFK		ENSP00000346707
CHP1		RHOA		ENSP00000346755
CHRNA7		RIPK1		ENSP00000346846
CHST1		RIPK3		ENSP00000346895
CHST13		RNF41		ENSP00000346971
CHST14		RNF7		ENSP00000346999
CIB2		ROMO1		ENSP00000347009
CINP		SCARA3		ENSP00000348011
CIR1		SDS		ENSP00000348047
CKAP4		SELENOP		ENSP00000348194
CKLF		SELS		ENSP00000348529
CLDN12		SERPINH1		ENSP00000348666
CLDN3		SESN1		ENSP00000348667
CLDN6		SESN2		ENSP00000349029
CLDND1		SFTPD		ENSP00000349203
CLEC2A		SGK2		ENSP00000349556
CLEC2B		SH3PXD2A		ENSP00000349767
CLEC4A		SH3PXD2B		ENSP00000349963
CLEC4D		SIRT2		ENSP00000350403
CLGN		SIRT5		ENSP00000350854
CLIPR-59		SLC11A1		ENSP00000350876
CLK1		SLC18A2		ENSP00000351681
CLK4		SLC1A1		ENSP00000351896
CLN3		SLC25A33		ENSP00000351969
CLNS1A		SLC30A10		ENSP00000351997
CLOCK		SLC5A3		ENSP00000352180
CLPTM1		SNCA		ENSP00000352225
CLPTM1L		SOD1		ENSP00000352336
CLTA		SOD2		ENSP00000352685
CMAH		SOD3		ENSP00000352716
CMAHP		SP1		ENSP00000352722
CMKLR1		SPHK2		ENSP00000352892
CMPK1		SQSTM1		ENSP00000353172
CMPK2		SRXN1		ENSP00000353174
CMTM8		ST13		ENSP00000353564
CNOT6L		STK17A		ENSP00000353625
CNP		STK25		ENSP00000353636
CNTN1		SYK		ENSP00000353766
CNTNAP1		TAFA4		ENSP00000353950
COASY		TCIRG1		ENSP00000354087
COG2		TCP1		ENSP00000354141
COG3		TFAP2A		ENSP00000354254
COG4		TGFB1		ENSP00000354337
COG5		TGFBR2		ENSP00000354639
COL13A1		THBS1		ENSP00000354735
COL4A3		TIGAR		ENSP00000354757
COL5A1		TLR4		ENSP00000354779
COMMD3		TTN		ENSP00000354852
COMT		TXNRD1		ENSP00000354873
COP1		TXNRD2		ENSP00000355024
COPS2		UCP2		ENSP00000355208
COPS3				ENSP00000355452
COPS4				ENSP00000355834
COPS5				ENSP00000355838
COPS8				ENSP00000356087
COX6B2				ENSP00000356164
CPN2				ENSP00000356501
CPT1A				ENSP00000356706
CR2				ENSP00000357426
CREB3				ENSP00000357432
CREB3L3				ENSP00000357826
CREB3L4				ENSP00000357971
CREBZF				ENSP00000358058
CRIM1				ENSP00000358776
CRIPAK				ENSP00000359715
CRLS1				ENSP00000360020
CRP				ENSP00000360159
CRSP2				ENSP00000360602
CRSP9				ENSP00000360708
CRTAP				ENSP00000361080
CRTC2				ENSP00000361328
CRTC3				ENSP00000361799
CRY1				ENSP00000361810
CRYAB				ENSP00000362168
CRYZL1				ENSP00000362192
CSDA				ENSP00000362354
CSDE1				ENSP00000362356
CSN2				ENSP00000362369
CSNK1G3				ENSP00000362597
CSPP1				ENSP00000362604
CST11				ENSP00000362658
CST9L				ENSP00000362659
CSTB				ENSP00000362668
CTBP1				ENSP00000362917
CTCFL				ENSP00000363074
CTDP1				ENSP00000363077
CTHRC1				ENSP00000363195
CTR9				ENSP00000363200
CTSZ				ENSP00000363276
CUGBP1				ENSP00000363277
CUL1				ENSP00000363278
CUL2				ENSP00000363289
CWC15				ENSP00000363291
CX3CL1				ENSP00000363297
CXCL10				ENSP00000363755
CXCL11				ENSP00000363758
CXCL9				ENSP00000364004
CXCR4				ENSP00000364012
CXorf1				ENSP00000364081
CXorf24				ENSP00000365012
CXorf50				ENSP00000365025
CYBB				ENSP00000365026
CYCS				ENSP00000365035
CYLD				ENSP00000365040
CYP1B1				ENSP00000365046
CYP3A4				ENSP00000365050
CYP46A1				ENSP00000365398
CYP4F11				ENSP00000365497
DAB2				ENSP00000365515
DACT1				ENSP00000365543
DAD1				ENSP00000365546
DAP3				ENSP00000365716
DAPK2				ENSP00000365795
DARS				ENSP00000365804
DAZAP2				ENSP00000365831
DAZL				ENSP00000365834
dbr1				ENSP00000366034
DCAKD				ENSP00000366125
DCBLD1				ENSP00000366473
DCP1A				ENSP00000366505
DCP2				ENSP00000366701
DCUN1D4				ENSP00000367040
DDB1				ENSP00000367041
DDIT4				ENSP00000367124
DDO				ENSP00000367212
DDR1				ENSP00000367679
DDX10				ENSP00000367749
DDX20				ENSP00000367754
DDX23				ENSP00000367896
DDX3X				ENSP00000367900
DDX46				ENSP00000367902
DDX49				ENSP00000367905
DDX50				ENSP00000368124
DDX53				ENSP00000368453
DDX55				ENSP00000368561
DDX6				ENSP00000368563
DDX60				ENSP00000369030
DDX60L				ENSP00000369059
DEFB1				ENSP00000369082
DEFB131				ENSP00000369121
DEIN				ENSP00000369570
DENND3				ENSP00000369638
DEPC-1				ENSP00000370469
DEPDC5				ENSP00000370486
DEPDC7				ENSP00000371190
DFNA5				ENSP00000371355
DFNB59				ENSP00000371358
DGKH				ENSP00000371400
DHX15				ENSP00000371694
DHX33				ENSP00000371763
DHX58				ENSP00000372039
DHX8				ENSP00000372040
DIMT1L				ENSP00000372174
DIS3				ENSP00000372435
DKC1				ENSP00000372438
DKFZp547C195				ENSP00000372581
DKFZP564D172				ENSP00000372881
DKFZP564J0123				ENSP00000372919
DKFZp686N0244				ENSP00000372923
DKFZp686O24166				ENSP00000372925
DKK1				ENSP00000373246
DKKL1				ENSP00000373596
DLGAP4				ENSP00000373884
DLST				ENSP00000373904
DMBX1				ENSP00000373962
DMC1				ENSP00000373963
DMD				ENSP00000373978
DMRTA1				ENSP00000374118
DMRTB1				ENSP00000374316
DMWD				ENSP00000374358
DMXL1				ENSP00000374444
DNAAF1				ENSP00000374523
DNAJA2				ENSP00000375391
DNAJB1				ENSP00000375399
DNAJB6				ENSP00000375503
DNAJC12				ENSP00000375601
DNAJC27				ENSP00000375668
DNAJC6				ENSP00000375719
DNAL1				ENSP00000375720
DNAPTP6				ENSP00000375842
DNCH1				ENSP00000375843
DNM2				ENSP00000375923
DOCK10				ENSP00000375955
DOK6				ENSP00000376231
DOK7				ENSP00000376345
DPF3				ENSP00000376347
DPH3				ENSP00000376420
DPM1				ENSP00000376511
DPP3				ENSP00000376526
DPP4				ENSP00000376680
DPY19L2P2				ENSP00000376926
DPY19L3				ENSP00000377213
DPYSL5				ENSP00000377214
DSCR6				ENSP00000377244
DSG2				ENSP00000377440
DSTYK				ENSP00000377621
DTNA				ENSP00000377642
DTX3L				ENSP00000377659
DTX4				ENSP00000377884
DUSP11				ENSP00000378190
DUSP12				ENSP00000378199
DUSP16				ENSP00000378224
DUSP22				ENSP00000378244
DUSP23				ENSP00000378314
DUSP5				ENSP00000378336
DUXA				ENSP00000378354
DVL1				ENSP00000378376
DVL2				ENSP00000378439
DVL3				ENSP00000378446
DW462575				ENSP00000378587
DYNLT1				ENSP00000378589
DYSF				ENSP00000378592
DZIP1				ENSP00000378595
EAF2				ENSP00000378626
EBF1				ENSP00000378628
EDNRA				ENSP00000378662
EDNRB				ENSP00000378707
EEF1B2				ENSP00000378711
EEF1E1				ENSP00000378713
EFCAB4B				ENSP00000378715
EFHA2				ENSP00000378869
EFHC2				ENSP00000378870
EFHD2				ENSP00000378880
EGF				ENSP00000378915
EGFR				ENSP00000378919
EHD4				ENSP00000378982
EIF2AK1				ENSP00000378988
EIF2AK2				ENSP00000378990
EIF2B3				ENSP00000379096
EIF2B4				ENSP00000379522
EIF2B5				ENSP00000379692
EIF2C3				ENSP00000379789
EIF3D				ENSP00000379877
EIF3E				ENSP00000379957
EIF3EIP				ENSP00000379979
EIF3H				ENSP00000380065
EIF3L				ENSP00000380136
EIF3M				ENSP00000380147
EIF4A2				ENSP00000380149
EIF4ENIF1				ENSP00000380297
ELAVL1				ENSP00000380341
ELF1				ENSP00000380350
ELL3				ENSP00000380360
ELMO2				ENSP00000380363
ELMSAN1				ENSP00000380436
ELN				ENSP00000380475
ELP2				ENSP00000381100
ELYS				ENSP00000381185
EMC1				ENSP00000381387
EMC3				ENSP00000381854
EMC8				ENSP00000381952
ENC1				ENSP00000382182
ENOPH1				ENSP00000382184
ENOSF1				ENSP00000382189
ENPP1				ENSP00000382743
EP300				ENSP00000382915
EPAS1				ENSP00000382980
EPB41				ENSP00000382984
EPB41L4B				ENSP00000383053
EPHX2				ENSP00000383086
EPM2AIP1				ENSP00000383582
EPN3				ENSP00000383875
EPOR				EPAS1
EPRS				EPG5
EPS8				EPHA2
EPSTI1				EPHA3
ERAP1				EPHA4
ERCC1				EPHA5
ERCC3				EPHB1
ERCC5				EPHB2
ERCC8				EPHB3
ERG				EPN1
ERGIC3				EPN2
ERH				EPN3
ERI1				ERBB2
ERLIN1				ERBB3
ERN2				ERBB4
ERP27				ERN1
ERP44				ERN2
ESD				EVA1A
ESX1				EXOC1
ETF1				EXOC2
ETHE1				EXOC3
ETS2				EXOC3L1
ETV1				EXOC3L4
ETV3				EXOC4
ETV6				EXOC5
ETV7				EXOC6
EVI1				EXOC6B
EVI2A				EXOC7
EVI5				EXOC8
EXOD1				FBXW7
EXOSC10				FGFR1
EXOSC2				FGFR2
exosc2				FGFR3
EXOSC3				FGR
EXOSC4				FIS1
EXOSC5				FKBP1A
exosc5				FKBP8
EXOSC8				FOS
EXOSC9				FOXO1
EXT1				FOXO3
F13A1				FUNDC1
F2				GABARAP
FABP1				GABARAPL1
FAM100B				GABARAPL2
FAM119A				GABARAPL3
FAM125B				GAPDH
FAM134B				GAPDHS
FAM161A				GBF1
FAM169A				GFAP
FAM46A				GLIPR2
FAM46C				GOPC
FAM5B				GRAMD1B
FAM70A				GRB2
FAM76B				HARBI1
FAM96B				HCK
FAM98A				HDAC1
FANCM				HDAC4
FANK1				HDAC5
FAPP1				HDAC6
FAPP2				HDAC7
FATE1				HIF1A
FBLP-1				HIF3A
FBXL4				HRAS
FBXO18				HSPA1A
FBXO21				HSPA1B
FBXO25				HSPA1L
FBXO3				HSPA2
FBXO6				HSPA5
FBXW11				HSPA6
FCER1A				HSPA8
FCGR1A				HUNK
FER1L3				IARS
FEZF2				IGF1R
FFAR2				INS
FGD6				INSR
FGF22				INSRR
FGF7				IRGM
FHL3				IRS1
FHL5				IRS2
FIBIN				IRS4
FICD				ITPR1
FIZ1				ITPR2
FKBP5				ITPR3
FKSG2				JUN
FKTN				KAT5
FLI1				KAT6A
FLII				KAT6B
FLJ10154				KAT7
FLJ10916				KAT8
FLJ11286				KEAP1
FLJ12436				KIAA0226L
FLJ20507				KLHL1
FLJ21478				KLHL12
FLJ23420				KLHL17
FLJ23556				KLHL18
FLJ32569				KLHL2
FLJ32682				KLHL20
FLJ39739				KLHL28
FLJ40113				KLHL4
FLJ40125				KLHL5
FLJ43399				KLHL8
FLJ43860				KPNA6
FLJ44380				KRAS
FLJ44675				KSR1
FLJ44896				LAMP1
FLJ45600				LAMP2
FLJ45796				LATS2
FLJ46026				LCK
FLJ46066				LPIN1
FLJ46317				LPIN2
FLJ90680				LRBA
FLT1				LRSAM1
FNDC3B				LYST
FNDC4				MAN2A2
FNTA				MAN2B1
FOXA1				MAN2C1
FOXJ2				MAP1LC3A
FOXO3				MAP1LC3B
FOXP1				MAP1LC3C
FPGS				MAP2K1
FSD1L				MAP2K2
FST				MAP2K3
FTSJ2				MAP2K4
FTSJ3				MAP2K5
FUBP3				MAP2K7
FUS				MAP3K14
FUT4				MAP3K6
FXR1				MAP4K1
FYTTD1				MAP4K2
FZD4				MAP4K3
G2E3				MAP4K5
G3BP1				MAPK1
G3BP2				MAPK10
G6PC				MAPK14
GABARAP				MAPK15
GABARAPL2				MAPK3
GABPB2				MAPK7
GAK				MAPK8
GALC				MAPK8IP1
GALNT2				MAPKAP1
GALNTL4				MARK1
GANAB				MARK2
GAPVD1				MARK3
GAR1				MARK4
GARNL1				Mb3875
GATA2				MELK
GATA3				MERTK
GATA4				MFN1
GATAD2B				MFN2
GBAS				MINK1
GBP1				MITF
GBP2				MLST8
GBP3				MTMR14
GBP4				MTOR
GBP5				MTRF1L
GCA				MX1
GCH1				MX2
GCHFR				MYD88
GCK				MYLK
GCLM				MYLK3
GCM2				MYO3A
GCN5L2				NAPSA
GCSH				NBEA
GDF10				NBR1
GEM				NCOA4
GEMIN2				NFE2L1
GEMIN4				NFE2L2
GEMIN7				NFE2L3
GH2				NFKB1
GHDC				NFKB2
GIMAP5				NFKBIA
GJA4				NFKBIB
GK				NFKBID
GK5				NFKBIE
GKAP1				NFKBIZ
GLG1				NLRC3
GLIS3				NLRC5
GLO1				NLRP1
GLRX				NLRP12
GLTSCR2				NLRP13
GM2A				NLRP14
GMDS				NLRP3
GML				NLRP4
GMPR				NLRP5
GNB5				NLRP7
GNL2				NLRP8
GOLGA1				NLRP9
GOLGA8A				NOD1
GOLGA9P				NOD2
GOLPH3				NRAS
GON4L				NRBF2
GORASP2				NTRK2
GOSR2				NUAK1
GPA33				NUAK2
GPD2				NVL
GPLD1				OPA1
GPR177				OPHN1
GPR182				PA2G4
GPR83				PAK1
GPS1				PAK2
GPS2				PAK3
GPSN2				PAK4
GPT2				PAK6
GPX2				PAK7
GPX4				PARK2
GRB2				PDK1
GREM2				PDPK1
GRHL2				PEX1
GRIA2				PEX5
GRIN2B				PEX5L
GRINA				PGA3
GRTP1				PGA4
GTF2A1				PGA5
GTF2F1				PGAM5
GTF2H1				PI4KB
GTF2H2				PIK3C2A
GTF2H3				PIK3C2B
GTF3C3				PIK3C3
GTPBP2				PIK3CA
GZMB				PIK3CB
GZMH				PIK3CD
H2AFV				PIK3CG
H3C11				PIK3R4
H3F3A				PINK1
HACD3				PIP4K2A
HADH				PIP5K1A
HAPSTR1				PIP5K1B
HAX1				PIP5K1C
HBXIP				PKN1
HCAR3				PKN2
hCG_1742852				PKN3
hCG_1815491				PLCB4
HCNGP				PLCD1
HCP5				PLCG1
HDAC1				PLCH1
HDAC4				PLCH2
HDGFL3				PLD1
HDGFRP2				PLD2
HDX				PNCK
HEATR1				POC1A
HEBP2				POC1B
HECTD1				PPP1CA
HEG1				PPP1CC
HERC2				PPP2CA
HERC4				PPP2CB
HERC5				PPP2R1A
HERC6				PPP2R1B
HES1				PPP2R2A
HES4				PPP2R2B
HESX1				PPP2R2C
HEXIM1				PPP2R2D
HGH1				PPP2R3A
HGS				PPP2R3B
HGSNAT				PPP2R3C
HIBCH				PPP2R4
HIC2				PPP2R5A
HINT3				PPP2R5B
HIP1				PPP2R5C
HIP1R				PPP2R5D
HIST1H1B				PPP2R5E
HIST1H2AG				PPP4C
HIST1H3I				PPP6C
HIST2H2AB				PREX1
HK2				PREX2
HLA-C				PRKAA1
HLA-DOA				PRKAA2
HLA-E				PRKAB1
HLA-F				PRKAB2
HLA-G				PRKACA
HLF				PRKACB
HMBOX1				PRKCA
HMCN2				PRKCB
HMGB1				PRKCD
HMGCS1				PRKCE
HMX1				PRKCG
HNRNPA0				PRKCH
HNRNPA1				PRKCI
HNRNPH1				PRKCQ
HNRNPH3				PRKCZ
HNRNPL				PRKDC
HNRNPR				PRMT1
HNRNPU				PRR5
HNRPDL				PRR5L
HNRPF				PTEN
HNRPH1				RAB10
HOOK1				RAB12
HOXB13				RAB1A
HOXB3				RAB1B
HOXB8				RAB33B
HOXC13				RAB5A
HOXC4				RAB5B
HP1BP3				RAB5C
HPSE				RAB7A
HRH1				RAB8A
hsa_miR_137				RAB9A
hsa_miR_181c				RAF1
hsa_miR_302a				RALA
hsa_miR_302b				RALB
hsa_miR_302c				RALGAPA1
hsa_miR_302d				RALGAPA2
hsa_miR_92				RB1CC1
HSD17B1				RCAN1
HSD17B6				REL
HSDL2				RELA
HSF4				RELB
HSH2D				RET
HSPA5BP1				RGL1
HSPA6				RGS19
HSPB3				RHEB
HSPC072				RICTOR
HTATSF1				RIPK1
HTR1F				RIPK4
HTR4				RPS6KA1
HUWE1				RPS6KA3
HYAL4				RPS6KA4
HYOU1				RPS6KA6
IARS				RPS6KB1
IBSP				RPS6KB2
IDH1				RPTOR
IDH3A				RRAGA
IDO1				RRAGB
IFI16				RRAGC
IFI27				RRAGD
IFI30				RUBCN
IFI35				RUNX1
IFI44				RUNX3
IFI44L				RYR1
IFI6				RYR2
IFI6 (6-16)				SAR1A
IFIT1				SAR1B
IFIT2				SCOC
IFIT3				SEC16A
IFIT5				SEC16B
IFITM1				SEC23A
IFITM2				SEC23B
IFITM3				SEC24B
IFNAR1				SEC24C
IFNGR1				SEC24D
IFRD2				SESN1
IFT80				SESN2
IFT81				SESN3
IGFBP2				SGK2
IGHMBP2				SH3GL1
IGIP				SH3GL2
IGKC				SH3GL3
IGL				SH3GLB1
IKBKG				SH3GLB2
IKZF3				SHC1
IKZF5				SHC2
IL15RA				SHC3
IL16				SHC4
IL17RB				SIDT1
IL18R1				SIDT2
IL1A				SIK1
IL1F9				SIK2
IL1R				SIK3
IL1RN				SIN3A
IL2				SIN3B
IL22RA1				SIPA1L3
IL28RA				SIRT1
IL6ST				SLC1A1
ILDR1				SLC1A2
ILPN15R				SLC1A4
IMP3				SLC1A5
IMPA2				SLC1A6
INF2				SLC1A7
INO80B				SLC36A1
INPP5F				SLC36A4
INTS6				SLC3A1
INTS7				SLC3A2
IPW				SLC7A10
IQCA				SLC7A11
IQCK				SLC7A5
IQGAP1				SLC7A6
IQUB				SLC7A7
IRAK4				SLC7A8
IRF1				SLC7A9
IRF2				SMPD1
IRF7				SMPDL3B
IRF8				SNAP29
IRF9				SNRK
IRS2				SNRNP40
ISG15				SNX1
ISG20				SNX30
ISG20L2				SNX4
ISG43				SOD1
ITGA4				SOD2
ITGAL				SOS1
ITGB2				SOS2
ITGB7				SPATA13
ITGB8				SPATA5
ITPKA				SPATA5L1
ITSN2				SQSTM1
JAG1				SRC
JAK1				STK11
JARID1C				STK24
JHDM1D				STK25
JMJD2D				STK26
JUNB				STK36
JUP				STK38L
KANK1				STK4
KARS				STX17
KAT2A				STX7
KAT6A				STX8
KAT7				STXBP1
KBTBD10				STXBP2
KBTBD3				STXBP3
KBTBD6				SUPT20H
KBTBD7				TBC1D12
KCNIP3				TBC1D14
KCNJ11				TBC1D25
KCNJ13				TBC1D4
KCNJ5				TBC1D5
KCNK12				TBC1D7
KCNK9				TBK1
KCTD13				TECPR1
KCTD5				TELO2
KCTD6				TEP1
KDM1B				TFE3
KDM4A				TFEB
KDM5A				TGFBRAP1
KDM5B				TIGAR
KEAP1				TM9SF1
KEL				TMEM173
KHDRBS1				TMEM74
KHDRBS2				TNFAIP2
KHDRBS3				TNIK
KIAA0040				TNS1
KIAA0082				TNS2
KIAA0232				TNS3
KIAA0408				TOMM7
KIAA0431				TOR1B
KIAA0922				TP53INP2
KIAA1012				TPR
KIAA1076				TPTE2
KIAA1324L				TRADD
KIAA1429				TRAF1
KIAA1536				TRAF2
KIAA1618				TRAF3
KIAA1715				TRAF4
KIAA2022				TRAF5
KID-1				TRAF6
KIF13A				TRAPPC1
KIF17				TRAPPC10
KIF2B				TRAPPC2
KIF3A				TRAPPC3
KIF3C				TRAPPC4
KIF4B				TRAPPC5
KIZ				TRAPPC6A
KLF10				TRAPPC6B
KLF2				TRAPPC8
KLHDC2				TRAPPC9
KLHDC8A				TRRAP
KLHL1				TSC1
KLHL36				TSC2
KLK12				UBB
KLK6				UBC
KLRC2				UBE2A
KPNA1				UBE2D2
KPNA5				UBE2D3
KPNB1				UBE2H
KRBA2				UBE2J2
KRT17				UBE2L3
KRTCAP3				UBE2N
LAMP3				UGT1A1
LAP3				UGT1A10
LAPTM5				UGT1A6
LARP7				UGT1A9
LARS				UGT2A1
LAT				UGT2A3
LBX1				UGT2B10
LCE3C				UGT2B15
LCP2				UGT2B17
LDB1				UGT2B28
LDLR				UGT2B4
LDOC1				UGT2B7
LEDGF				ULK1
LEFTY1				ULK2
LEPR				ULK3
LGALS3				UVRAG
LGALS9				VAMP3
LGMN				VAMP7
LHX6				VAMP8
LIG3				VCP
LIMK2				VDAC1
LIMS2				VDAC2
LIN28B				VDAC3
LIN7C				VMP1
LINC01278				VPS13A
LINC02249				VPS13C
LINC02981				VPS16
LINCR				VPS33A
LIPA				VPS33B
LMAN2				VPS39
LMLN				VPS41
LMO2				VPS45
LNP				VTI1B
LNX2				WAC
LOC100049716				WDFY3
LOC100127980				WDFY4
LOC100130429				WDR3
LOC100131067				WDR45
LOC150763				WDR45B
LOC153364				WDR5
LOC153657				WDR5B
LOC202781				WIPI1
LOC221272				WIPI2
LOC221442				YES1
LOC255275				ZFYVE1
LOC26010
LOC284214
LOC285550
LOC286187
LOC286367
LOC338620
LOC340947
LOC375190
LOC389765
LOC390530
LOC390876
LOC391352
LOC391429
LOC391800
LOC392447
LOC400723
LOC400759
LOC402117
LOC440398
LOC440585
LOC441032
LOC441470
LOC51149
LOC51252
LOC550643
LOC554207
LOC644242
LOC65998
LOC728705
LOC729436
LOC730631
LOC91942
LOC96610
LPAR2
LPL
LRCH1
LRG1
LRP11
LRRC14
LRRC2
LRRC8B
LRRC8D
LRRIQ1
LSM14B
LSM3
LSM8
LSMD1
LSR7
LTV1
LUC7L3
LY6D
LY6E
LYL1
LYPD4
LYPLA1
LYPLAL1
LYRM7
MAB21L2
MAFB
MAFF
MAGEA3
MAGEA6
MAGEA9
MAGEC2
MAML3
MAN1A1
MANBA
MAP3K14
MAP3K5
MAP3K7
MAP3K9
MAP4
MAPBPIP
MARCK
MARK1
MARS
MASTL
MAT2A
MATR3
MAX
MBD3
MBD3L1
MBIP
MBNL1
MBNL2
MCL1
MCM3AP
MCM4
MCM6
MCM7
MCOLN
MCRS1
MCT14
MDA5
MDM4
MDN1
MDS032
MED11
MED13
MED13L
MED14
MED17
MED19
MED20
MED22
MED26
MED27
MED28
MED31
MED4
MED6
MED7
MED8
MEF2A
MEOX2
MEPCE
MET
METT5D1
MFAP5
MGAT1
MGC21881
MGC2749
MGC29891
MGC59937
MIB1
MICAL3
MICB
MID1IP1
MINA53
MINPP1
MIRN181B2
MIRN210
MIRN372
MIRN93
MIRN98
Mitoferrin-1
MIXL1
MKL2
MKRN2
MKX
MLANA
MLF1
MLLT6
MLR1
MLX
MMGT1
MMP13
MMP9
mmu_miR_294
MND1
MNS1
MNX1
MOBKL2B
MOGAT1
MOGS
MOK2
MOS
MOV10
MPDZ
MPHOSPH6
MPO
MPP2
MR1
MRC1
MRE11A
MRO
MRPL10
MRPL23
MRPL24
MRPL44
MRPS12
MRPS14
MRPS18B
MRS2
MS4A15
MS4A4A
MSH2
MSMB
MSN
MSR1
MT1F
MT1G
MT1H
MT1L
MT1M
MT1X
MT2A
MTF1
MTG1
MTHFD2L
MTL5
MTRR
MUC5B
MUL1
MUS81
MX1
Mx1
MX2
Mx2
MXB
MXD3
MXD4
MYCN
MYD88
MYEF2
MYL6
MYLK2
MYO10
MYO1F
MYOD1
MYOM1
MYOZ2
MYST3
N4BP1
NAALAD2
NAB2
NACA2
NACAL
NANOS3
NAP5
NAPA
NBEA
NBEAL2
NBPF1
NCBP1
ncbp2
NCDN
NCF1
NCKAP1
NCOA1
NCOA3
NCOA6
NCOR2
NCRNA00086
NCRNA00153
NDC80
NDFIP1
NDNL2
NDP
NDUFA10
NDUFA6
NDUFAF7
NDUFB10
NDUFB6
NDUFB7
NDUFS3
NDUFS6
NDUFS7
NDUFS8
NEBL
NEDD4
NEIL3
NEK9
NELFCD
NENF
NEU1
NEUROG3
NF2
NFE2
NFE2L3
NFIL3
NFKB1
NFU1
NFX1
NFYA
NGEF
NGFR
NGLY1
NGRN
NICN1
NIPSNAP3B
NIT1
NKG7
NKTR
NLGN3
NMI
NMRAL1
NMT1
NOC2L
NOD2
NOD3
NOL3
NOP56
NOS2A
NOTCH2NL
NPAS2
NPAS3
NPHP3
NPIPA1
NR0B2
NR1H2
NR2C1 (TR2)
NR2C2AP
NR2F1
NR3C1
NR4A1
NR4A2
NR5A1
NRAS
NRBP1
NRCAM
NREP
NRF1
NRIP3
NRN1
NRP1
NRP2
NRXN1
NSA2
NSG2
NSMCE4A
NT5C2
NT5C3
NT5C3A
NTC
NTN1
NUDC
NUDT11
NUDT3
NUDT4
NUGGC
NUMBL
NUP107
NUP133
NUP153
NUP155
NUP160
NUP188
NUP210
NUP214
NUP50
NUP62
NUP85
NUP98
NXF1
NXF5
OARD1
OAS1
OAS2
OAS3
OASL
OAZ2
OBFC1
ODC1
ODF3
OGFOD1
OGFR
OGT
OLA1
OLFML2B
OMP
ONECUT1
OPN4
OPTN
OR10H3
OR2A20P
OR52A1
OR6S1
OSBPL3
OSBPL6
OSBPL7
OSBPL9
OSR2
OST48 (DDOST)
OSTM1
OTUD1
OTUD3
OTUD7B
OXR1
P2RX5
P2RY6
P4HB
p66alpha
PABPC3
PABPC4
PADI2
PADI3
PAF53
PAIP1
PAK3
PANK1
PANK3
PAPD4
PARM1
PARP10
PARP12
PARP4
PARP9
PARPBP
PARVA
PARVB
PATJ
PAWR
PAX7
PBEF1
PBLD
PC4
PCDH11X
PCDHA2
PCDHB10
PCDHB3
PCGF1
PCK1
PCQAP
PCSK6
PCTK2
PCTK3
PCTP
PCYT2
PDCD2L
PDE11A
PDE1A
PDE2A
PDE8A
PDGFRL
PDIA3
PDIA6
PDK1
PDS5B
PDS5B (AS3)
PDSS1
PDXDC1
PEG10
PELI1
PELO
PELP1
PER3
PERP
PFDN5
PFKFB3
PFKL
PFKM
PGGHG
PGK2
PGM1
PGPEP1
PGRMC2
PHB
PHB2
PHC2
PHC3
PHF1
PHF10
PHF11
PHF12
PHF15
PHF16
PHF17
PHF2
PHF3
PHLPP1
PHOX2A
PI4K2B
PI4KA
PIAS1
PIGG
PIGH
PIGK
PIGM
PIGY
PIK3C2B
PIK3CA
PIK3CG
PIM3
PIP5K1C
PKD1
PKD1L2
PKIA
PKLR
PKN2
PKNOX2
PKP2
PLA1A
PLA2G12A
PLAG1
PLEKHA4
PLEKHM2
PLIN2
PLK1
PLOD2
PLOD3
PLSCR1
PM20D2
PMAIP1
PML
PMM1
PMM2
PMS2L1
PNKP
PNLDC1
PNMA3
PNMAL1
PNPT1
PNRC1
POGK
POLE
POLE3
POLI
POLK
POLR2A
POLR2C
POLR2E
POLR2H
POLR2I
POLR2J
POLR2K
POLR2L
POLR3A
POLR3B
POLR3F
POP4
POP5
POSTN
POU1F1
POU2F1
POU3F1
POU6F1
PPIB
PPID (CYPD)
PPM1A
PPM1G
PPM1K
PPP1R12A
PPP1R12C
PPP1R14D
PPP1R3E
PPP1R8
PPP2R2A
PPP2R5D
PPP2R5E
PPP4C
PPP6R3
PRAME
PRCC
PRDM10
PRDM14
PRDM2
PRDM7
PRDX1
PRDX3
PREB
PRF1
PRICKLE1
PRICKLE4
PRKAA1
PRKCH
PRKD1
PRKD2
PRKDC
PRKRA
PRKRIR
PRKX
PRMT1
PRMT7
PRNPIP
PROX1
PRPF31
PRPF38A
PRPF6
PRPF8
PRR5
PS1D
PSCD1
PSEN2
PSIP1
PSKH1
PSMA1
PSMA2
PSMA3
PSMA5
PSMA7
PSMB6
PSMB8
PSMB9
PSMC3
PSMC4
PSMC5
PSMD10
PSMD12
PSMD3
PSMD4
PSMD6
PSMD7
PSMD8
PSME2
PSME3
PTCD3
PTCH1
PTDSS1
PTEN
PTGER3
PTGES3
PTGS1
PTHR1
PTMA
PTPN13/FAP1
PTPRJ
PTPRN2
PTPRS
PTPRU
PTRF
PTTG2
PURA
PUS1
PVALB
PVT1
PWWP2A
PXK
PYCRL
PYGO1
QARS
QSER1
QSOX2
R3HDM
RAB11A
RAB11FIP2
RAB11FIP3
RAB1B
RAB1C
RAB27A
RAB28
RAB2A
RAB35
RAB6A
RAB8A
Rab9p40
RABGAP1
RABGAP1L
RABGEF1
RABL3
RABL5
RAD21
RAD23A
RAD51AP1
RAE1
RALB
RALBP1
RALGAPA2
RALY
RANBP1
RANBP17
RANBP2
RAP1B
RAPGEF1
RAPGEF3
RARB
RARRES3
RARS
RASGEF1B
RASL11A
RASSF4
RAVER2
RB1CC1
RBCK1
RBM10
RBM17
RBM19
RBM23
RBM24
RBM25
RBM34
RBM43
RBM5
RBM6
RBM7
rbm7
RBPJL
RDH16
RECQL
RELA
REPIN1
RER1
REST
RETN
REV1
RFX3
RGAG4
RGL-1
RGP1
RGPD5
RGPD8
RGS1
RGS11
RGS12
RGS4
RGS9
RHOD
RHOXF1
RICS
RIF1
RIG-I
RIMS4
RIPK2
RLN2
RMD4
RNASE4
RNASEL
RND1
RNF10
RNF111
RNF126
RNF146
RNF170
RNF185
RNF19B
RNF24
RNF25
RNF26
RNF5
RNH
RNPS1
RoXaN
RP3-355C18.2
RP3-377H14.5
RP6-166C19.11
RP9
RPF2
RPGR
RPGRIP1L
RPL10A
RPL12
RPL15
RPL17
RPL18
RPL22
RPL29
RPL3
RPL37
RPL4
RPL5
RPL7A
RPL8
RPRD1A
RPS16
RPS17
RPS19BP1
RPS27
RPS5
RPS6KA3
RPTN
RRAGB
RRAGD
RRAS2
RREB1
RRM2
RSAD2
RSL1D1
RSPH10B
RSPO1
RTN2
RTN3
RTP4
RUSC2
RUVBL1
RYBP
S100A1
S100A12
S100A8
S100B
SAA1
safb2
SAFB2
SAGE1
SAMD4A
SAMD9L
SAMHD1
SARS
SASH3
SAT1
SBF2
SCARB2
SCFD1
SCGB1A1
SCO2
SCRT1
SDC1
SDCCAG8
SDF4
SEC14L1
SEC24D
SEC61A1
SEC61G
SEC62
SECTM1
SEH1L
SEMA5B
SENP5
SEPSECS
SERF1A
SERPINB6
SERPINB9
SERPINE1
SERPING1
SESTD1
SETD7
SF3A1
SF3B1
SF3B2
SFPQ
SFRP1
SFRP4
SFRS11
SFRS18
SFRS2
SFRS6
SFT2D1
SFXN3
SGPL1
SH2B1
SH3BGR
SHCBP1
SHISA2
SIGLEC1
SIM1
SIP1
SIRPA
SKP1
SLAIN2
SLC10A1
SLC15A3
SLC16A1
SLC16A3
SLC17A4
SLC18A2
SLC1A1
SLC1A7
SLC24A1
SLC25A16
SLC25A27
SLC25A28
SLC25A30
SLC25A37
SLC26A2
SLC27A6
SLC2A13
SLC2A3
SLC35A2
SLC35B2
SLC35F6
SLC38A6
SLC39A1
SLC44A5
SLC46A1
SLC4A1
SLC4A7
SLC6A16
SLC9A3
SLC9A3R1
SLC9A6
SLC9B1
SLCO2A1
SLD5
SLFN12
SLFN5
SLIRP
sltm
SLU7
SMAD1
SMAD3
SMAD5
SMARCA4
SMARCB1
SMARCC2
SMC6
SMCR8
SMEK2
SMG6
SMU1
SMUG1
SMURF1
SNAPIN
SNF1LK
SNHG8
SNN
SNRNP27
SNRNP48
SNRPA
SNRPA1
SNRPD2
SNRPD3
SNRPN
SNU13
SNW1
[truncated: 442 more rows]
