# Supplementary material for: Integrated Functional and scRNA-Seq Analyses Reveal Convergence of M-CSF– and GM-CSF–Derived Macrophages Following IL-27 Polarization
Source: Cells. 2026 Mar 16;15(6):528. doi: 10.3390/cells15060528 (PMC13025208; doi:10.3390/cells15060528)
Supplement: Supplementary file 1 [file cells-15-00528-s001.zip › S.Table S5. DEG x AntiHIV.xlsx]

## Sheet: Sheet1
Supplementary Table S5. DEG vs Anti-HIV genes
27M_Anti-HIV			27GM_Anti-HIV			GM_Anti-HIV
total #	elements		total #	elements		total #	elements
94	CMPK2		83	CMPK2		5	MT1G
	DYSF			SSTR2			ALOX5
	CD38			DYSF			S100A8
	SERPING1			CD38			MT1H
	IFI27			SERPING1			CES1
	TAGAP			IFI27
	MT1G			MT1G
	TNFAIP6			TNFAIP6
	ANKRD22			FST
	HLA-DOA			ANKRD22
	IRF7			HLA-DOA
	ETV7			ETV7
	XAF1			XAF1
	SECTM1			SECTM1
	APOBEC3A			NCF1
	NCF1			GCH1
	GCH1			IL15RA
	IL15RA			EPSTI1
	EPSTI1			APOL1
	APOL1			GBP4
	TNFAIP3			STAT1
	GBP4			RGS1
	STAT1			IDO1
	RGS1			C1S
	IDO1			BATF2
	C1S			F13A1
	BATF2			TAP2
	F13A1			STAB1
	MS4A4A			GBP1
	TAP2			CD74
	STAB1			VAMP5
	GBP1			SOCS1
	NFE2L3			CXCL10
	CD74			MX1
	PLSCR1			SSPN
	VAMP5			LRG1
	SOCS1			FCGR1A
	CXCL10			LAP3
	MX1			GBP5
	SSPN			FBXO6
	FCGR1A			PSME2
	LAP3			IFITM1
	GBP5			PARP9
	FBXO6			MT2A
	PSME2			NDP
	IFITM1			TYMP
	TRAFD1			IFIT3
	PARP9			IRF1
	MT2A			APOL6
	TYMP			PLK1
	IFIT3			TNFSF10
	IRF1			TAP1
	GK			MT1M
	APOL6			HCAR3
	PLK1			IFIT2
	TNFSF10			THBD
	DTX3L			ITGB7
	TAP1			WARS
	CXCL11			SAMD9L
	MT1M			GBP2
	HCAR3			MT1X
	IFIT2			S100A8
	THBD			ZBP1
	ITGB7			CD163
	RNF19B			HIST1H1B
	WARS			UBE2C
	SAMD9L			IFI44L
	DDX60			CCL8
	GBP2			RRM2
	CD9			CXCL9
	MT1X			ISG20
	LIMK2			OLFML2B
	SHCBP1			IFI35
	UBE2C			GBP3
	IFI44L			RSAD2
	IFIT5			CFB
	CCL8			AIM2
	TNFSF13B			MT1H
	RRM2			CD69
	CXCL9			APOL3
	ISG20			CD274
	OLFML2B			PSMB9
	IFI35			MMP9
	GBP3
	STAT2
	RSAD2
	WWTR1
	CFB
	AIM2
	BCL3
	MT1H
	APOL3
	CD274
	PSMB9
