# Supplementary material for: Integrated Functional and scRNA-Seq Analyses Reveal Convergence of M-CSF– and GM-CSF–Derived Macrophages Following IL-27 Polarization
Source: Cells. 2026 Mar 16;15(6):528. doi: 10.3390/cells15060528 (PMC13025208; doi:10.3390/cells15060528)
Supplement: Supplementary file 1 [file cells-15-00528-s001.zip › S.Table S6. 71 adn 21 antiHIV_host factor genes.xlsx]

## Sheet: Sheet1
Supplemantary Tabel S6. Names of 71 and 21 antiHIV/host factor genes
71 genes			21 genes
Gene ID	Description		Gene ID	Description
AIM2	absent in melanoma 2		APOBEC3A	apolipoprotein B mRNA editing enzyme, catalytic polypeptide-like 3A
ANKRD22	ankyrin repeat domain 22		BCL3	B-cell lymphoma 3-encoded protein
APOL1	apolipoprotein L1		CD9	CD9 molecule
APOL3	apolipoprotein L3		CXCL11	C-X-C motif chemokine ligand 11
APOL6	apolipoprotein L6		DDX60	DEAD box polypeptide 60
BATF2	basic leucine zipper ATF-like transcription factor 2		DTX3L	deltex E3 ubiquitin ligase 3L
C1S	complement C1s		GK	glycerol kinase
CCL8	C-C motif chemokine ligand 8		IFIT5	interferon induced protein with tetratricopeptide repeats 5
CD274	CD274 molecule		IRF7	interferon regulatory factor 7
CD38	CD38 molecule		LIMK2	LIM kinase 2
CD74	CD74 molecule		MS4A4A	membrane Spanning 4-Domains A4A
CFB	complement factor B		NFE2L3	nuclear factor erythroid 2-Like 3
CMPK2	cytidine/uridine monophosphate kinase 2		PLSCR1	Phospholipid Scramblase 1
CXCL10	C-X-C motif chemokine ligand 10		RNF19B	ring finger protein 19B
CXCL9	C-X-C motif chemokine ligand 9		SHCBP1	SHC SH2 domain-binding protein 1
DYSF	dysferlin		STAT2	signal transducer and activator of transcription 2
EPSTI1	epithelial stromal interaction 1		TAGAP	T cell activation RhoGTPase activating protein
ETV7	ETS variant transcription factor 7		TNFAIP3	TNF alpha-Induced Protein 3
F13A1	coagulation factor XIII A chain		TNFSF13B	TNF superfamily member 13B
FBXO6	F-box protein 6		TRAFD1	TNF receptor-associated factor-type zinc finger domain containing 1
FCGR1A	4		WWTR1	WW domain containing transcription regulator 1
GBP1	guanylate binding protein 1
GBP2	guanylate binding protein 2
GBP3	guanylate binding protein 3
GBP4	guanylate binding protein 4
GBP5	guanylate binding protein 5
GCH1	GTP cyclohydrolase 1
HCAR3	hydroxycarboxylic acid receptor 3
HLA-DOA	major histocompatibility complex, class II, DO alpha
IDO1	indoleamine 2,3-dioxygenase 1
IFI27	interferon alpha inducible protein 27
IFI35	interferon induced protein 35
IFI44L	interferon induced protein 44 like
IFIT2	interferon induced protein with tetratricopeptide repeats 2
IFIT3	interferon induced protein with tetratricopeptide repeats 3
IFITM1	interferon induced transmembrane protein 1
IL15RA	interleukin 15 receptor subunit alpha
IRF1	interferon regulatory factor 1
ISG20	interferon stimulated exonuclease gene 20
ITGB7	integrin subunit beta 7
LAP3	leucine aminopeptidase 3
MT1M	metallothionein 1M
MT1X	metallothionein 1X
MT2A	metallothionein 2A
MX1	MX dynamin like GTPase 1
NCF1	neutrophil cytosolic factor 1
OLFML2B	olfactomedin like 2B
PARP9	poly(ADP-ribose) polymerase family member 9
PLK1	polo like kinase 1
PSMB9	proteasome 20S subunit beta 9
PSME2	proteasome activator subunit 2
RGS1	regulator of G protein signaling 1
RRM2	ribonucleotide reductase regulatory subunit M2
RSAD2	radical S-adenosyl methionine domain containing 2
SAMD9L	sterile alpha motif domain containing 9 like
SECTM1	secreted and transmembrane 1
SERPING1	serpin family G member 1
SOCS1	suppressor of cytokine signaling 1
SSPN	sarcospan
STAB1	stabilin 1
STAT1	signal transducer and activator of transcription 1
TAP1	transporter 1, ATP binding cassette subfamily B member
TAP2	transporter 2, ATP binding cassette subfamily B member
THBD	thrombomodulin
TNFAIP6	TNF alpha induced protein 6
TNFSF10	TNF superfamily member 10
TYMP	thymidine phosphorylase
UBE2C	ubiquitin conjugating enzyme E2 C
VAMP5	vesicle associated membrane protein 5
WARS1	tryptophanyl-tRNA synthetase 1
XAF1	XIAP associated factor 1
