# Supplementary material for: Integrated Functional and scRNA-Seq Analyses Reveal Convergence of M-CSF– and GM-CSF–Derived Macrophages Following IL-27 Polarization
Source: Cells. 2026 Mar 16;15(6):528. doi: 10.3390/cells15060528 (PMC13025208; doi:10.3390/cells15060528)
Supplement: Supplementary file 1 [file cells-15-00528-s001.zip › S.Table S8. population of 21_anti HIV Genes.xlsx]

## Sheet: Sheet1
Supplementary Table S8. Population of cell expressing each gene
Donor A
	APOBEC3A	BCL3	CD9	CXCL11	DDX60	DTX3L	GK	IFIT5	IRF7	LIMK2	MS4A4A	NFE2L3	PLSCR1	RNF19B	SHCBP1	STAT2	TAGAP	TNFAIP3	TNFSF13B	TRAFD1	WWTR1
M	0.0266594	0.352013	0.976605	0	0.0484222	0.166485	0.304951	0.0710011	0.200762	0.0998368	0.790533	0.207291	0.508433	0.0696409	0.0633841	0.272851	0.0992927	0.252448	0.670022	0.185528	0.34358
27M	0.214903	0.822149	0.913545	0.0526966	0.258954	0.575134	0.862083	0.338823	0.706052	0.419926	0.533965	0.720049	0.913956	0.35529	0.00905723	0.719638	0.390696	0.751338	0.964183	0.579251	0.158501
Fold change	8.06106	2.33556	0.935429	N/A	5.34784	3.45456	2.82696	4.77208	3.51687	4.20612	0.675449	3.47362	1.79759	5.10175	0.142894	2.63748	3.93479	2.97621	1.43903	3.12218	0.461323
GM	0.0170068	0.25102	0.987755	0	0.0741497	0.255102	0.359184	0.108163	0.248299	0.168707	0.881633	0.305442	0.62381	0.108163	0.0870748	0.429252	0.127891	0.289116	0.646259	0.257143	0.564626
27GM	0.0645787	0.500831	0.95122	0.00748337	0.144401	0.350887	0.657982	0.187639	0.458703	0.239745	0.722838	0.357539	0.751663	0.156874	0.0180155	0.538803	0.217018	0.362251	0.858647	0.363636	0.329823
Fold change	3.79723	1.99518	0.963011	N/A	1.94743	1.37548	1.83188	1.73477	1.84738	1.42107	0.819886	1.17056	1.20496	1.45034	0.206897	1.25521	1.69689	1.25296	1.32864	1.41414	0.584144
Donor B
	APOBEC3A	BCL3	CD9	CXCL11	DDX60	DTX3L	GK	IFIT5	IRF7	LIMK2	MS4A4A	NFE2L3	PLSCR1	RNF19B	SHCBP1	STAT2	TAGAP	TNFAIP3	TNFSF13B	TRAFD1	WWTR1
M	0.0337781	0.379066	0.990617	0.000208507	0.073186	0.284612	0.403461	0.0790242	0.152419	0.0838198	0.743745	0.229566	0.508966	0.109466	0.0348207	0.35196	0.122394	0.292118	0.697039	0.190784	0.330692
27M	0.376817	0.707948	0.843685	0.0207665	0.236549	0.558996	0.771946	0.242213	0.560128	0.268643	0.296583	0.500661	0.822919	0.274306	0.00377572	0.671135	0.302058	0.54748	0.924674	0.43232	0.0787238
Fold change	11.1556	1.86761	0.851676	99.596	3.23216	1.96406	1.91331	3.06504	3.67493	3.205	0.39877	2.1809	1.61684	2.50585	0.108433	1.90685	2.46792	1.87417	1.32657	2.26602	0.238058
GM	0.014464	0.480431	0.98979	0	0.0720363	0.30658	0.535451	0.0805445	0.161373	0.13755	0.874362	0.286727	0.688599	0.134714	0.0442428	0.411231	0.203347	0.304594	0.766875	0.232558	0.310267
27GM	0.267857	0.761292	0.950893	0.012605	0.279937	0.607668	0.886029	0.293592	0.665441	0.339811	0.488708	0.603466	0.912553	0.337185	0.0052521	0.754989	0.440914	0.564601	0.943277	0.490021	0.102941
Fold change	18.5189	1.5846	0.960701	N/A	3.88605	1.98209	1.65474	3.64509	4.12363	2.47046	0.558931	2.10467	1.32523	2.50298	0.118711	1.83593	2.16829	1.85362	1.23003	2.10709	0.331783

## Sheet: Sheet2
	Donor A					Donor B
	M	27M	GM	27GM			M	27M	GM	27GM		27GM/GM	27M/M		27GM/GM	27M/M
APOBEC3A	0.0266594	0.214903	0.0170068	0.0645787		APOBEC3A	0.0337781	0.376817	0.014464	0.267857		18.5189	11.1556		3.79723	8.06106
BCL3	0.352013	0.822149	0.25102	0.500831		BCL3	0.379066	0.707948	0.480431	0.761292		1.5846	1.86761		1.99518	2.33556
CD9	0.976605	0.913545	0.987755	0.95122		CD9	0.990617	0.843685	0.98979	0.950893		0.960701	0.851676		0.963011	0.935429
CXCL11	0	0.0526966	0	0.00748337		CXCL11	0.000208507	0.0207665	0	0.012605		#DIV/0!	99.596		#DIV/0!	#DIV/0!
DDX60	0.0484222	0.258954	0.0741497	0.144401		DDX60	0.073186	0.236549	0.0720363	0.279937		3.88605	3.23216		1.94743	5.34784
DTX3L	0.166485	0.575134	0.255102	0.350887		DTX3L	0.284612	0.558996	0.30658	0.607668		1.98209	1.96406		1.37548	3.45456
GK	0.304951	0.862083	0.359184	0.657982		GK	0.403461	0.771946	0.535451	0.886029		1.65474	1.91331		1.83188	2.82696
IFIT5	0.0710011	0.338823	0.108163	0.187639		IFIT5	0.0790242	0.242213	0.0805445	0.293592		3.64509	3.06504		1.73477	4.77208
IRF7	0.200762	0.706052	0.248299	0.458703		IRF7	0.152419	0.560128	0.161373	0.665441		4.12363	3.67493		1.84738	3.51687
LIMK2	0.0998368	0.419926	0.168707	0.239745		LIMK2	0.0838198	0.268643	0.13755	0.339811		2.47046	3.205		1.42107	4.20612
MS4A4A	0.790533	0.533965	0.881633	0.722838		MS4A4A	0.743745	0.296583	0.874362	0.488708		0.558931	0.39877		0.819886	0.675449
NFE2L3	0.207291	0.720049	0.305442	0.357539		NFE2L3	0.229566	0.500661	0.286727	0.603466		2.10467	2.1809		1.17056	3.47362
PLSCR1	0.508433	0.913956	0.62381	0.751663		PLSCR1	0.508966	0.822919	0.688599	0.912553		1.32523	1.61684		1.20496	1.79759
RNF19B	0.0696409	0.35529	0.108163	0.156874		RNF19B	0.109466	0.274306	0.134714	0.337185		2.50298	2.50585		1.45034	5.10175
SHCBP1	0.0633841	0.00905723	0.0870748	0.0180155		SHCBP1	0.0348207	0.00377572	0.0442428	0.0052521		0.118711	0.108433		0.206897	0.142894
STAT2	0.272851	0.719638	0.429252	0.538803		STAT2	0.35196	0.671135	0.411231	0.754989		1.83593	1.90685		1.25521	2.63748
TAGAP	0.0992927	0.390696	0.127891	0.217018		TAGAP	0.122394	0.302058	0.203347	0.440914		2.16829	2.46792		1.69689	3.93479
TNFAIP3	0.252448	0.751338	0.289116	0.362251		TNFAIP3	0.292118	0.54748	0.304594	0.564601		1.85362	1.87417		1.25296	2.97621
TNFSF13B	0.670022	0.964183	0.646259	0.858647		TNFSF13B	0.697039	0.924674	0.766875	0.943277		1.23003	1.32657		1.32864	1.43903
TRAFD1	0.185528	0.579251	0.257143	0.363636		TRAFD1	0.190784	0.43232	0.232558	0.490021		2.10709	2.26602		1.41414	3.12218
WWTR1	0.34358	0.158501	0.564626	0.329823		WWTR1	0.330692	0.0787238	0.310267	0.102941		0.331783	0.238058		0.584144	0.461323
