# Supplementary material for: Integrated Functional and scRNA-Seq Analyses Reveal Convergence of M-CSF– and GM-CSF–Derived Macrophages Following IL-27 Polarization
Source: Cells. 2026 Mar 16;15(6):528. doi: 10.3390/cells15060528 (PMC13025208; doi:10.3390/cells15060528)
Supplement: Supplementary file 1 [file cells-15-00528-s001.zip › S.table S9_ overlapped_RAGs_PAGs_ and ATGs.xlsx]

## Sheet: Sheet1
Supplementary Table S9. list of Overlapped RAG_PAG_& _ATG genes
RAGs				PAGs						ATGs
9 genes 27M RAGs &27GM.RAG		4 genes GM.RAGs		27M1.PAG		27M2.PAG		M1.PAGs		8 genes 27M2.DEGc x ATGs		7 genes 27M1.DEGs x ATG		1 gene 27M1,DEGs x ATG
SOD2		PID		FPR2,		FPR2,		SPON2		SOD2		SOD2		SLC1A2
MMP8		ALOX5		FCGR1A		FCGR1A				CDK1		CDK1
LRRK2		SDS		DYSF		DYSF				ARNTL2		SLC1A2
FPR2		CES1		IL15,		IL15,				SLC7A11		NLRC5
SNCA				IL15RA		IL15RA				SESN3		MX1
NCF1				RAB7B		RAB7B				NFE2L3		EXOC3L1
GCH1				C2		C2				MX1		EPHB2
SELENOP				COLEC12		PLSCR1				EXOC3L1
PID1				FCN1		MARCO
				PTX3		MYO1G
